# Supplementary material for: Serum metabolomics of treatment response in myasthenia gravis
Source: PLoS One. 2023 Oct 10;18(10):e0287654. doi: 10.1371/journal.pone.0287654 (PMC10564178; doi:10.1371/journal.pone.0287654)
Supplement: S1 Table — List of annotated metabolites and lipids. (XLSX) [file pone.0287654.s004.xlsx]

## Sheet: Sheet1
Mode	Number	precursor_mz_rt	Metabolite	Synonym	Adduct	Level	CID Fragments
NEG	20210331_kaminski_human_serum_mg_metabolomics_MSMS_NEG_09	830.5914_10.11	1,2-dioleoyl-sn-glycero-3-phosphatidylcholine	1,2-Dioleoyl-sn-glycero-3-PC	[M+HCO2]-	1	830.5919, 770.5727, 508.3427, 281.2482, 168.0427
NEG	20210331_kaminski_human_serum_mg_metabolomics_MSMS_NEG_11	350.2082_5.68	Benzoic acid, 4-[[(5,6,7,8-tetrahydro-5,5,8,8-tetramethyl-2-naphthalenyl)carbonyl]amino]-	Ro 40-6055	[M-H]-	3	350.2090, 96.9597
NEG	20210331_kaminski_human_serum_mg_metabolomics_MSMS_NEG_15	742.538_10.15	1-Stearoyl-2-linoleoyl-sn-glycero-3-phosphoethanolamine	18:0-18:2 PE	[M-H]-	1	742.5418, 283.2641, 281.2478, 280.2362, 279.2323
NEG	20210331_kaminski_human_serum_mg_metabolomics_MSMS_NEG_20	820.5625_10.03	1-Stearoyl-2-linoleoyl-sn-glycero-3-phosphocholine	18:0-18:2 PC	[M+Cl]-	1	820.5637, 770.5702, 283.2646, 279.2323
NEG	20210331_kaminski_human_serum_mg_metabolomics_MSMS_NEG_29	766.5374_8.69	2-Arachidonoyl-1-stearoyl-sn-glycero-3-phosphoethanolamine	18:0-20:4 PE	[M-H]-	1	766.5392, 767.5401, 303.2327
NEG	20210331_kaminski_human_serum_mg_metabolomics_MSMS_NEG_36	526.3124_5.02	1-Pentadecanoyl-sn-glycero-3-phosphocholine	15:0 Lyso PC	[M+HCO2]-	3	526.3206, 466.3306, 241.2168
NEG	20210331_kaminski_human_serum_mg_metabolomics_MSMS_NEG_42	554.3456_5.57	1-Heptadecanoyl-sn-glycero-3-phosphocholine	17:0 Lyso PC	[M+HCO2]-	1	554.3448, 494.3265, 269.2483
NEG	20210331_kaminski_human_serum_mg_metabolomics_MSMS_NEG_47	309.2065_4.72	9-Hydroperoxy-10E,12Z,15Z-octadecatrienoic acid	9-HpOTrE	[M-H]-	2	309.1735, 183.0115, 96.9595
NEG	20210331_kaminski_human_serum_mg_metabolomics_MSMS_NEG_49	804.575_9.19	1-Oleoyl-2-palmitoyl-sn-glycero-3-phosphocholine	18:1-16:0 PC	[M+HCO2]-	1	804.5748, 744.5548, 480.3084, 281.2482, 255.2324
NEG	20210331_kaminski_human_serum_mg_metabolomics_MSMS_NEG_58	337.2026_5.94	Prostaglandin F1?	9S,11R,15S-Trihydroxy-13E-prostaenoic acid	[M+H-H2O]+	2	337.2047, 183.0113
NEG	20210331_kaminski_human_serum_mg_metabolomics_MSMS_NEG_69	599.3194_6.09	1-Octadecanoyl-sn-glycero-3-phospho-(1'-myo-inositol)	1-Stearoyl-sn-glycero-3-phospho-(1'-myo-inositol)	[M-H]-	2	599.3204, 283.2637, 241.0119, 152.9961
NEG	20210331_kaminski_human_serum_mg_metabolomics_MSMS_NEG_71	293.1784_5.48	9S-Hydroxy-10E,12Z,15Z-octadecatrienoic acid	9(S)-HOTrE	[M-H]-	2	293.1784, 96.96
NEG	20210331_kaminski_human_serum_mg_metabolomics_MSMS_NEG_75	619.2882_5.08	1-(5Z,8Z,11Z,14Z-Eicosatetraenoyl)-sn-glycero-3-phospho-(1'-myo-inositol)	1-Arachidonoyl-sn-glycero-3-phospho-(1'-myo-inositol)	[M-H]-	2	619.2877, 315.0441, 241.0118, 152.9956
NEG	20210331_kaminski_human_serum_mg_metabolomics_MSMS_NEG_113	794.5496_10.07	1-Oleoyl-2-palmitoyl-sn-glycero-3-phosphocholine	18:1-16:0 PC	[M+Cl]-	1	794.5482, 744.5547, 281.2486, 255.2323
NEG	20210331_kaminski_human_serum_mg_metabolomics_MSMS_NEG_202	174.9554_12.35	4-Chloro-3-trifluoromethylbenzenethiol	Benzenethiol, 4-chloro-3-(trifluoromethyl)-	[M-H-HCl]-	2	174.9592, 146.9609, 130.9648, 86.9761
NEG	20210331_kaminski_human_serum_mg_metabolomics_MSMS_NEG_225	790.5632_9	2-Docosahexaenoyl-1-stearoyl-sn-glycero-3-phosphoethanolamine	18:0-22:6 PE	[M-H]-	2	790.5379, 327.2339
POS	20210331_kaminski_human_serum_mg_metabolomics_MSMS_POS_39	718.575_8.98	1-Palmitoyl-2-oleoyl-sn-glycero-3-phosphoethanolamine	16:0-18:1 PE	[M+H]+	2	718.5764, 184.0744
POS	20210331_kaminski_human_serum_mg_metabolomics_MSMS_POS_42	359.3163_7.15	1-Stearoyl-rac-glycerol	1-Monostearoylglycerol	[M+H]+	1	359.3143, 341.3058, 285.2796, 267.2691, 249.2586, 193.1962, 151.1498, 137.1336, 123.1182, 109.1024, 95.0866, 81.0707, 67.0546
POS	20210331_kaminski_human_serum_mg_metabolomics_MSMS_POS_48	360.3196_7.15	Arachidonoylserinol	.N-[(2-Hydroxy-1-hydroxymethyl)ethyl]-5Z,8Z,11Z,14Z-eicosatetraenamide	[M+H-H2O]+	1	360.3161, 342.3088, 151.1481, 137.1331, 123.1172, 109.1019, 95.0861, 81.0702, 67.0541, 57.0693
POS	20210331_kaminski_human_serum_mg_metabolomics_MSMS_POS_50	327.314_7.15	1-Heptadecanoyl-sn-glycero-3-phosphocholine	17:0 Lyso PC	[M+Na]+	3	327.2853, 125.0018, 109.1017, 103.0743, 95.0861
POS	20210331_kaminski_human_serum_mg_metabolomics_MSMS_POS_60	313.1552_2.51	Phe-Phe	Phenylalanylphenylalanine	[M+H]+	1	313.1548, 166.086, 121.0832, 120.0812
POS	20210331_kaminski_human_serum_mg_metabolomics_MSMS_POS_63	269.2753_7.15	Oleyl alcohol	9-Octadecen-1-ol, (Z)-	[M+H]+	1	269.2244, 97.101, 96=5.0858, 81.0711
POS	20210331_kaminski_human_serum_mg_metabolomics_MSMS_POS_68	378.2898_7.14	N-(3-Hydroxyphenyl)arachidonoylamide	5,8,11,14-Eicosatetraenamide, N-(3-hydroxyphenyl)-, (5Z,8Z,11Z,14Z)-	[M+H-H2O]+	3	378.3258, 359.2458, 337.2543
POS	20210331_kaminski_human_serum_mg_metabolomics_MSMS_POS_69	370.301_7.11	N-Arachidonylmaleimide	Eicosa-5Z,8Z,11Z,14Z-tetraenyl-1-pyrrole-2,5-dione	[M+H]+	2	370.3336, 351.2613, 296.1990, 231.1439, 129.0553, 112.0553, 111.0511
POS	20210331_kaminski_human_serum_mg_metabolomics_MSMS_POS_78	369.3367_7.78	5?-Cholest-7-en-3?-ol	?-Cholestenol	[M+H-H2O]+	1	243.2106, 215.1811, 203.1809, 189.1641, 175.1489, 161.1329, 149.1331, 135.1177, 119.087, 105.0703, 93.07, 81.0699
POS	20210331_kaminski_human_serum_mg_metabolomics_MSMS_POS_84	299.2824_6.46	Pristanic acid	Pentadecanoic acid, 2,6,10,14-tetramethyl-	[M+H]+	1	299.2567, 285.2417, 257.2477, 109.1009, 95.0861, 81.0691, 71.0853
POS	20210331_kaminski_human_serum_mg_metabolomics_MSMS_POS_86	267.269_7.15	cis,cis-9,12-Octadecadien-1-ol	Linoleic alcohol	[M+H]+	1	267.2675, 137.1324, 123.1171, 109.1012, 95.0855, 81.0697, 67.0537, 57.0687
POS	20210331_kaminski_human_serum_mg_metabolomics_MSMS_POS_162	794.6018_8.95	1-(1Z-Octadecenyl)-2-(5Z,8Z,11Z,14Z-eicosatetraenoyl)-sn-glycero-3-phosphocholine	C18(Plasm)-20:4 PC	[M+H]+	2	794.597, 184.0746
POS	20210331_kaminski_human_serum_mg_metabolomics_MSMS_POS_170	501.3785_6.57	(2?,3?,5?,16?,17?)-2,16-Di-(1-piperidinyl)androstane-3,17-diol 3-acetate	Androstane-3,17-diol, 2,16-di-1-piperidinyl-, 3-acetate, (2?,3?,5?,16?,17?)-	[M+H]+	2	501.3766, 171.1038, 149.0959, 133.1018
POS	20210331_kaminski_human_serum_mg_metabolomics_MSMS_POS_209	342.2697_6.44	1-Pyrrolidineheptanoic acid, 2-(3-hydroxyoctyl)-5-oxo-	CAY10580	[M+H]+	1	342.3086, 137.1317, 121.1004, 10.1014, 95.0861, 81.07, 67.0536, 57.0694
POS	20210331_kaminski_human_serum_mg_metabolomics_MSMS_POS_212	790.5715_8.99	1-Hexadecyl-2-(5Z,8Z,11Z,14Z-eicosatetraenoyl)-sn-glycero-3-phosphocholine	Arachidonoyl PAF C-16	[M+Na]+	1	790.5706, 731.4967, 607.5065, 184.0746, 146.983
POS	20210331_kaminski_human_serum_mg_metabolomics_MSMS_POS_229	149.024_5.25	3,4-Dihydroxymandelic acid	Benzeneacetic acid, ?,3,4-trihydroxy-	[M+H-H2O]+	2	149.0237, 105.0339
POS	20210331_kaminski_human_serum_mg_metabolomics_MSMS_POS_259	776.5759_8.69	1-(1Z-Octadecenyl)-2-(4Z,7Z,10Z,13Z,16Z,19Z-docosahexaenoyl)-sn-glycero-3-phosphoethanolamine	C18(Plasm)-22:6 PE	[M+H]+	2	776.5217, 758.5550, 595.4693
POS	20210331_kaminski_human_serum_mg_metabolomics_MSMS_POS_272	285.2429_5.74	Glycerol 1-myristate	1-Monomyristoyl glycerol	[M+H-H2O]+	1	285.2427, 229.2167, 123.1176, 109.1011, 95.0864, 81.0697, 71.0858
POS	20210331_kaminski_human_serum_mg_metabolomics_MSMS_POS_279	543.3454_5.92	15S-Hydroxy-5Z,8Z,11Z,13E-eicosatetraene-(2-biotinyl)hydrazide	15(S)-HETE-biotin	[M+H-H2O]+	1	543.3454, 526.3303, 184.0748, 166.065
POS	20210331_kaminski_human_serum_mg_metabolomics_MSMS_POS_297	291.0705_0.35	Inosine	Hypoxanthosine	[M+Na]+	2	291.0729, 159.0277
POS	20210331_kaminski_human_serum_mg_metabolomics_MSMS_POS_298	506.3607_5.92	1-Stearoyl-2-hydroxy-sn-glycero-3-phosphocholine	18:0 Lyso PC	[M+H-H2O]+	1	506.3585, 184.0737, 125.0011, 86.0971
POS	20210331_kaminski_human_serum_mg_metabolomics_MSMS_POS_310	780.5511_8.86	Palmitoyleicosapentaenoyl phosphatidylcholine	1-Palmitoyl-2-eicosapentaenoyl-sn-glycero-3-phosphocholine	[M+H]+	1	780.5504, 597.4852, 526.3281, 496.3399, 478.3305, 184.0749, 166.0635, 125.0009, 104.1082, 86.0974
POS	20210331_kaminski_human_serum_mg_metabolomics_MSMS_POS_318	512.4158_5.87	Hexanamide, N-[(1S,2R,3E)-2-hydroxy-1-(hydroxymethyl)-3-heptadecen-1-yl]-6-[(7-nitro-2,1,3-benzoxadiazol-4-yl)amino]-	C-6 NBD ceramide	[M+H-H2O]+	2	512.272, 327.2015, 295.1945, 231.1442, 215.0496, 184.0741
POS	20210331_kaminski_human_serum_mg_metabolomics_MSMS_POS_342	429.3199_5.85	Neoruscogenin	25(27)-Dehydroruscogenin	[M+H]+	2	429.3217, 311.292, 267.1654
POS	20210331_kaminski_human_serum_mg_metabolomics_MSMS_POS_346	351.2614_6.46	5?-Pregnane-3?,17?,21-triol-20-one	Tetrahydrodeoxycortisol	[M+H]+	3	351.1987, 147.0809
POS	20210331_kaminski_human_serum_mg_metabolomics_MSMS_POS_350	566.5699_9.66	N-Stearoyl-D-erythro-sphingosine	C18 Ceramide (d18:1/18:0)	[M+H]+	2	566.5699, 300.3094, 282.2802
POS	20210331_kaminski_human_serum_mg_metabolomics_MSMS_POS_361	562.3263_5.92	1-O-Hexadecyl-2-deoxy-2-thio-S-acetyl-sn-glyceryl-3-phosphorylcholine	2-Thio PAF	[M+Na]+	2	562.3443, 146.9883, 104.1082
POS	20210331_kaminski_human_serum_mg_metabolomics_MSMS_POS_363	663.4541_9.38	LNnT or Prostaglandin E2-biotine	Lacto-N-tetraose or 11?,15S-Dihydroxy-9-oxoprosta-5Z,13E-dien-1-oyl-N'-biotinoyl-1,5-diaminopentane	[M+H]+	1	663.455, 607.3913, 551.3285, 495.2664, 439.2039 or 663.455, 607.3913, 551.3285
POS	20210331_kaminski_human_serum_mg_metabolomics_MSMS_POS_390	399.3085_6.2	1-Oleoyl-2-acetyl-sn-glycerol	.1-O-9Z-Octadecenoyl-2-O-acetyl-sn-glycerol	[M+H]+	2	399.3069, 171.1155, 95.0868, 83.0870
POS	20210331_kaminski_human_serum_mg_metabolomics_MSMS_POS_404	391.2847_7.64	Ursocholic acid	Cholan-24-oic acid, 3,7,12-trihydroxy-, (3?,5?,7?,12?)-	[M+H-H2O]+	3	391.3566, 313.1685, 167.0369, 149.0247
POS	20210331_kaminski_human_serum_mg_metabolomics_MSMS_POS_412	519.2613_6.44	1-(10Z-Heptadecenoyl)-sn-glycero-3-phospho-(1'-rac-glycerol)	17:1 Lyso PG	[M+Na]+	3	19.4906, 445.2715, 101.0617, 111.0477
POS	20210331_kaminski_human_serum_mg_metabolomics_MSMS_POS_426	744.5531_8.59	1,2-Dioleoyl-sn-glycero-3-phosphoethanolamine	1,2-Dioleoylphosphatidylethanolamine	[M+H]+	2	744.5526, 184.0746
POS	20210331_kaminski_human_serum_mg_metabolomics_MSMS_POS_428	764.5555_8.97	2-Docosahexaenoyl-1-palmitoyl-sn-glycero-3-phosphoethanolamine	16:0-22:6 PE	[M+H]+	2	764.5568, 623.5028
POS	20210331_kaminski_human_serum_mg_metabolomics_MSMS_POS_434	282.2243_6.63	Phytosphingosine	D-ribo-Phytosphingosine	[M+H-H2O]+	2	282.2746, 265.2526, 247.2435, 240.2433, 211.2047, 149.1310, 109.1019, 107.0848, 93.0707, 81.0703
POS	20210331_kaminski_human_serum_mg_metabolomics_MSMS_POS_436	523.246_6.09	1-Methylene-5?-androstan-3?-ol-17-one glucuronide	?-D-Glucopyranosiduronic acid, (3?,5?)-1-methylene-17-oxoandrostan-3-yl	[M-H+2Na]+	3	523.2471, 447.2866, 405.2170, 163.0161
POS	20210331_kaminski_human_serum_mg_metabolomics_MSMS_POS_450	773.5331_9.5	N-Oleoyl-D-erythro-sphingosylphosphorylcholine	18:1 SM (d18:1/18:1(9Z))	[M-H+2Na]+	2	773.5756, 729.4853, 184.0737
POS	20210331_kaminski_human_serum_mg_metabolomics_MSMS_POS_472	371.3589_8.67	Cholestan-3-ol, (3?,5?)-	5?-Cholestan-3?-ol	[M+H-H2O]+	1	371.3512, 161.1339, 147.1179
POS	20210331_kaminski_human_serum_mg_metabolomics_MSMS_POS_474	532.3376_5.57	1-Heptadecanoyl-sn-glycero-3-phosphocholine	17:0 Lyso PC	[M+Na]+	1	532.3396, 473.2654, 146.981, 104.1078
POS	20210331_kaminski_human_serum_mg_metabolomics_MSMS_POS_477	171.1022_6.08	Dimethyl suberate	Octanedioic acid, dimethyl ester	[M+H-CH4O]+	3	171.1387, 91.0529
POS	20210331_kaminski_human_serum_mg_metabolomics_MSMS_POS_478	553.3897_8.54	Didodecyl 3,3'-thiodipropionate oxide	Propanoic acid, 3,3'-sulfinyldi-, 1,1'-didodecyl ester	[M+Na]+	3	553.3897, 313.1815
POS	20210331_kaminski_human_serum_mg_metabolomics_MSMS_POS_485	486.2936_6.08	?-D-Glucopyranosiduronic acid, 5-[3-[(2,2,3,3-tetramethylcyclopropyl)carbonyl]-1H-indol-1-yl]pentyl	UR-144 N-(5-hydroxypentyl) .beta-D-glucuronide	[M+H-H2O]+	1	486.2937, 171.1027, 169.0866, 105.0708, 97.0313, 91.0553
POS	20210331_kaminski_human_serum_mg_metabolomics_MSMS_POS_508	532.4078_8.54	Hexanamide, N-[(1S,2R)-2-hydroxy-1-(hydroxymethyl)heptadecyl]-6-[(7-nitro-2,1,3-benzoxadiazol-4-yl)amino]-	C-6 NBD-dihydroceramide	[M+H-NO2]+	2	532.4096, 515.4137, 147.0675, 111.1177, 97.1013, 85.1017
POS	20210331_kaminski_human_serum_mg_metabolomics_MSMS_POS_509	482.3244_5.02	1-Stearoyl-2-hydroxy-sn-glycero-3-phosphoethanolamine	18:0 Lyso PE	[M+H]+	1	482.3248, 464.3148, 184.0736, 104.1075
POS	20210331_kaminski_human_serum_mg_metabolomics_MSMS_POS_512	770.5682_8.65	1-Hexadecyl-2-(8Z,11Z,14Z-eicosatrienoyl)-sn-glycero-3-phosphocholine	Dihomo-?-linolenoyl PAF C-16	[M+H]+	1	770.5682, 184.0743, 86.0973
POS	20210331_kaminski_human_serum_mg_metabolomics_MSMS_POS_513	510.3558_5.57	1-Heptadecanoyl-sn-glycero-3-phosphocholine	17:0 Lyso PC	[M+H]+	1	510.3359, 492.3448, 184.0746, 125.0012, 104.1080, 86.097
NEG	02001.CDF	792.5394_4.97	1-Palmitoyl-2-linoleoyl-sn-glycero-3-phosphocholine	16:0-18:2 PC	[M+Cl]-	1	792.5408, 742.5415, 279.2321, 255.2329
POS	01401.CDF	772.5846_5.15	1-(1Z-Octadecenyl)-2-(9Z-octadecenoyl)-sn-glycero-3-phosphocholine	C18(Plasm)-18:1 PC	[M+H]+	2	772.5820, 184.0743
POS	02001.CDF	543.33_1.09	15S-Hydroxy-5Z,8Z,11Z,13E-eicosatetraene-(2-biotinyl)hydrazide	15(S)-HETE-biotin	[M+H-H2O]+	1	543.3253, 526.3303, 443.2519, 184.0747, 166.0638, 95.0869
POS	02501.CDF	732.5529_4.82	1-Oleoyl-2-myristoyl-sn-glycero-3-phosphocholine	18:1-14:0 PC	[M+H]+	2	732.5536, 184.0747
POS	02601.CDF	730.5599_4.49	1,2-Dipalmitoleoyl-sn-glycero-3-phosphocholine	16:1 (.DELTA.9-Cis) PC	[M+H]+	2	730.5374, 184.0741
POS	03101.CDF	496.3407_1.28	1-Palmitoyl-sn-glycero-3-phosphocholine	Lyso-PC(16:0)	[M+H]+	1	496.3401, 478.3292, 419.2566, 313.2742, 258.1115, 184.0746, 166.0639, 125.0011, 104.1082, 86.0973, 60.0806
POS	03401.CDF	522.3556_1.35	1-Oleoyl-sn-glycero-3-phosphocholine	18:1 Lyso PC	[M+H]+	1	522.3553, 504.3444, 339.2894, 184.0739, 125.0009, 104.1076, 86.0970
POS	03601.CDF	520.3402_1.11	1-Hexadecyl-sn-glycero-3-phosphocholine	Lyso-PAF C-16	[M+K]+	1	520.3405, 461.2507, 104.1072, 86.0964
POS	03801.CDF	518.3223_1.27	1-Palmitoyl-sn-glycero-3-phosphocholine	Lyso-PC(16:0)	[M+Na]+	1	518.3217, 459.2482, 415.2235, 313.2739, 184.0738, 176.9976, 146.984, 109.1016, 104.1077, 95.0859, 86.0968
POS	04301.CDF	315.2807_2.09	cis-7,10,13,16-Docosatetraenoic acid	7Z,10Z,13Z,16Z-Docosatetraenoic acid	[M+H-H2O]+	2	315.2813, 257.2481, 109.1024, 95.0859, 85.1026, 81.0687
POS	05701.CDF	752.5582_5.65	1-(1Z-Octadecenyl)-2-(5Z,8Z,11Z,14Z-eicosatetraenoyl)-sn-glycero-3-phosphoethanolamine	C18(Plasm)-20:4 PE	[M+H]+	1	752.5642, 392.2933, 133.1013
