# Supplementary material for: Serum metabolomics of treatment response in myasthenia gravis
Source: PLoS One. 2023 Oct 10;18(10):e0287654. doi: 10.1371/journal.pone.0287654 (PMC10564178; doi:10.1371/journal.pone.0287654)
Supplement: S2 Table — Group differences were tested using the non-parametric Mann Whitney U test and FDR correcting for multiple testing with Benjamini-Hochberg procedure. P-values < 0.05 were regarded as statistically significant. (XLSX) [file pone.0287654.s005.xlsx]

## Sheet: kaminski_human_serum_mg_metabol
name	MM Status Yes vs. No				Delta QMG >40% vs. <0%				Delta ADL >40% vs. <0%				R vs. NR
Name	p-value	fdr	fc	log2fc	p-value	FDR	FC	log2fc	p-value	FDR	FC	LOG2(FC)	p-value	FDR	FC	log2(fC0
PE(18:2/18:2)	0.31949	0.99674	1.089	0.123	0.0027496	0.98503	1.4796	0.56526	0.056428	0.99457	1.116	0.15839	4.5848e-05	0.042318	1.9335	0.9512
PE(14:0/18:2)	0.72047	0.99674	0.82954	-0.26962	0.0039308	0.98503	1.4929	0.57809	0.113	0.99457	1.1099	0.1504	0.0055605	0.46522	1.7384	0.79775
FFA(13:0)	0.079913	0.99674	1.153	0.20544	0.0049608	0.98503	1.3783	0.46285	0.13521	0.99457	1.1447	0.19496	0.0013628	0.25157	1.6583	0.72975
PC(18:2/20:2)	0.86782	0.99674	0.94158	-0.086845	0.0073399	0.98503	1.3257	0.40678	0.16865	0.99457	1.1277	0.17334	0.0031508	0.41545	1.5272	0.6109
LPE(17:0)	0.66193	0.99674	0.99497	-0.0072822	0.010658	0.98503	1.3424	0.42483	0.77593	0.99457	0.94308	-0.084547	0.0177	0.50419	1.4167	0.50252
PI(18:2/18:2)	0.98445	0.99678	1.0189	0.027035	0.01099	0.98503	1.5145	0.59884	0.1763	0.99457	1.2813	0.35756	0.0096901	0.46522	1.8129	0.85827
PE(18:2/16:1)	0.36253	0.99674	1.1266	0.172	0.011485	0.98503	1.6179	0.69417	0.30862	0.99457	1.1429	0.19275	0.0065087	0.46522	1.8811	0.91158
PE(O-18:0/18:2)	0.47768	0.99674	1.0678	0.094589	0.012521	0.98503	1.3836	0.4684	0.53666	0.99457	1.0578	0.081051	0.012277	0.46522	1.5083	0.59297
PE(18:1/20:3)	0.85055	0.99674	0.92846	-0.10709	0.012528	0.98503	1.4606	0.54653	0.1213	0.99457	1.1517	0.20371	0.014617	0.46522	1.5684	0.6493
PE(18:1/16:1)	0.38811	0.99674	1.0623	0.087188	0.013629	0.98503	1.3984	0.4838	0.38387	0.99457	1.086	0.11905	0.0026812	0.41246	1.6962	0.76229
PE(17:0/18:2)	0.69169	0.99674	1.0178	0.025492	0.014841	0.98503	1.4758	0.56154	0.20294	0.99457	1.1078	0.14772	0.0093661	0.46522	1.6198	0.69579
PE(18:1/18:2)	0.66969	0.99674	1.0198	0.028326	0.015399	0.98503	1.3999	0.48536	0.04745	0.99457	1.1533	0.20573	0.00071699	0.17937	1.7775	0.82984
FFA(15:0)	0.059303	0.92289	1.0593	0.083126	0.016971	0.98503	1.1081	0.14804	0.052083	0.99457	1.0756	0.10515	0.032801	0.50419	1.1245	0.16927
16:0-18:1 PE	0.026217	0.92289	1.1459	0.19644	0.018109	0.98503	1.2461	0.31739	0.49669	0.99457	1.0606	0.084851	0.024171	0.50419	1.292	0.36959
PE(O-16:0/18:2)	0.30777	0.99674	1.1131	0.15455	0.019881	0.98503	1.3952	0.4805	0.28887	0.99457	1.0861	0.11922	0.013799	0.46522	1.5657	0.64681
1-Monostearoylglycerol	0.2364	0.99674	1.0241	0.034316	0.021298	0.98503	1.0617	0.086347	0.27607	0.99457	1.0284	0.04039	0.054707	0.52599	1.0712	0.09917
16:0-18:2 PC	0.57418	0.99674	1.0166	0.023695	0.021705	0.98503	1.1048	0.14379	0.49873	0.99457	1.0241	0.034391	0.091651	0.58746	1.0932	0.12855
PE(18:2/20:1)	0.43181	0.99674	1.0571	0.080101	0.022621	0.98503	1.3354	0.41732	0.0042746	0.60661	1.3122	0.39204	0.00042025	0.17937	1.8397	0.87951
17:0 Lyso PC	0.42662	0.99674	1.0212	0.030309	0.022883	0.98503	1.0928	0.12805	0.1337	0.99457	1.0538	0.075655	0.026658	0.50419	1.1152	0.15728
.N-2-Hydroxy-1-hydroxymethylethyl-5Z,8Z,11Z,14Z-eicosatetraenamide	0.26357	0.99674	1.0229	0.032597	0.02387	0.98503	1.0607	0.085056	0.36279	0.99457	1.0234	0.033348	0.066599	0.53129	1.0671	0.093652
PE(P-18:0/20:2)	0.77511	0.99674	0.97564	-0.035579	0.028186	0.98503	1.3249	0.40592	0.63682	0.99457	1.0391	0.055357	0.042276	0.50419	1.3908	0.47589
5,8,11,14-Eicosatetraenamide, N-3-hydroxyphenyl-, 5Z,8Z,11Z,14Z-	0.20777	0.99674	1.0258	0.0368	0.028413	0.98503	1.0617	0.086342	0.0086201	0.60661	1.064	0.08948	0.0091837	0.46522	1.0919	0.12685
Phenylalanylphenylalanine	0.23702	0.99674	1.0358	0.05073	0.029135	0.98503	1.2017	0.26506	0.44607	0.99457	0.86383	-0.21117	0.662	0.95322	0.90495	-0.14409
Eicosa-5Z,8Z,11Z,14Z-tetraenyl-1-pyrrole-2,5-dione	0.33039	0.99674	1.0205	0.029344	0.029381	0.98503	1.0624	0.087265	0.0065887	0.60661	1.0691	0.096357	0.0064434	0.46522	1.1002	0.13772
9-Octadecen-1-ol, Z-	0.20494	0.99674	1.0296	0.042137	0.030319	0.98503	1.0652	0.091099	0.91881	0.99457	0.99901	-0.0014234	0.21761	0.73936	1.0563	0.079039
PS(16:1/18:2)_2	0.35497	0.99674	1.0657	0.091752	0.031215	0.98503	1.2269	0.29504	0.5866	0.99457	0.95794	-0.061996	0.13723	0.65834	1.1819	0.24112
PE(14:0/20:4)	0.90432	0.99674	1.0652	0.091147	0.033544	0.98503	1.526	0.60977	0.38417	0.99457	1.1985	0.26126	0.1902	0.71362	1.4183	0.50413
PE(P-18:2/18:2)	0.69143	0.99674	1.0308	0.043804	0.033619	0.98503	1.3866	0.47153	0.37769	0.99457	1.1007	0.13848	0.0085832	0.46522	1.796	0.8448
γ-Cholestenol	0.002207	0.73627	1.0947	0.1306	0.034261	0.98503	1.0928	0.12802	0.47391	0.99457	1.0234	0.033402	0.0048554	0.46522	1.1591	0.21295
N-GLYCYL-L-PROLINE_pos_1	0.98944	0.99678	0.99191	-0.011714	0.034293	0.98503	1.1855	0.24546	0.79154	0.99457	1.0217	0.030962	0.41945	0.85646	1.0903	0.12473
PC(18:2/22:4)	0.90813	0.99674	0.95086	-0.072702	0.035338	0.98503	1.3131	0.39294	0.83519	0.99457	1.0078	0.011184	0.093729	0.59255	1.3328	0.41444
TAG(52:0-FA20:0)	0.63143	0.99674	0.89542	-0.15937	0.036848	0.98503	1.7549	0.81143	0.31246	0.99457	1.0911	0.12584	0.041612	0.50419	2.3681	1.2437
GLUCOSAMINE_pos_6	0.65998	0.99674	1.0615	0.086122	0.039027	0.98503	1.589	0.66808	0.29757	0.99457	1.2094	0.27431	0.02391	0.50419	1.843	0.88208
Linoleic alcohol	0.37662	0.99674	1.0205	0.029325	0.040078	0.98503	1.0626	0.08757	0.58572	0.99457	1.0172	0.024671	0.16429	0.69561	1.0623	0.087203
PE(16:0/18:2)	0.57178	0.99674	0.91688	-0.12519	0.043311	0.98503	1.3775	0.46203	0.13933	0.99457	1.1423	0.19195	0.04685	0.50419	1.4602	0.54621
PE(18:0/18:2)	0.92872	0.99674	0.99342	-0.0095277	0.048396	0.98503	1.2095	0.27441	0.099009	0.99457	1.1182	0.16123	0.040655	0.50419	1.2482	0.31986
PE(P-16:0/20:2)	0.83664	0.99674	0.98398	-0.023305	0.049927	0.98503	1.3087	0.38815	0.35473	0.99457	1.0505	0.071054	0.025216	0.50419	1.4453	0.53136
PC182/203	0.60041	0.99674	0.90794	-0.13934	0.051541	0.98503	1.3364	0.41837	0.35828	0.99457	1.0727	0.10128	0.022237	0.50419	1.4884	0.57372
LPE202	0.8317	0.99674	1.0021	0.0030028	0.052243	0.98503	1.2466	0.31804	0.37424	0.99457	1.0459	0.064702	0.013519	0.46522	1.4897	0.57504
PC150/203	0.91353	0.99674	0.92378	-0.11438	0.054389	0.98503	1.2619	0.3356	0.42126	0.99457	1.0837	0.11596	0.12159	0.65401	1.2671	0.34154
PEO-160/160	0.31599	0.99674	1.0985	0.13556	0.054537	0.98503	1.3026	0.38135	0.38535	0.99457	1.0532	0.074803	0.040253	0.50419	1.3723	0.45661
PE181/224	0.67032	0.99674	0.94067	-0.088237	0.055005	0.98503	1.3334	0.41511	0.68231	0.99457	0.97715	-0.033345	0.049356	0.50419	1.4478	0.53389
PEP-181/182	0.69177	0.99674	1.0513	0.07215	0.05505	0.98503	1.3213	0.40199	0.26856	0.99457	1.125	0.1699	0.010835	0.46522	1.6205	0.69642
HOMOSERINE_neg_2	0.56522	0.99674	1.0098	0.01405	0.055251	0.98503	1.1132	0.15474	0.95553	0.99457	0.96421	-0.052575	0.12429	0.65401	1.0894	0.12354
FFA140	0.41189	0.99674	1.0328	0.046565	0.056017	0.98503	1.1822	0.24148	0.065014	0.99457	1.1611	0.21547	0.38539	0.85269	1.1185	0.16157
Pentadecanoic acid, 2,6,10,14-tetramethyl-	0.15814	0.99674	1.0377	0.05343	0.056118	0.98503	1.0707	0.098525	0.080599	0.99457	1.0616	0.086172	0.030335	0.50419	1.117	0.15966
7-METHYLGUANOSINE_pos_1	0.27448	0.99674	1.0464	0.065477	0.059313	0.98503	0.85556	-0.22507	0.71776	0.99457	1.0218	0.031075	0.73816	0.97658	0.9627	-0.054839
FFA90	0.59106	0.99674	1.0515	0.07245	0.059816	0.98503	1.1457	0.19619	0.36767	0.99457	1.0914	0.12624	0.12754	0.65401	1.2253	0.29316
HOMOSERINE_pos_1	0.52151	0.99674	0.94435	-0.082608	0.060005	0.98503	1.1348	0.18246	0.8606	0.99457	0.98835	-0.016913	0.082562	0.57731	1.1531	0.20558
HISTIDINOL_pos_2	0.69534	0.99674	0.99862	-0.0019942	0.060051	0.98503	1.1129	0.15434	0.29413	0.99457	1.0572	0.080203	0.065683	0.53129	1.1769	0.23503
PEO-180/181	0.75526	0.99674	1.0155	0.022177	0.061527	0.98503	1.2199	0.28682	0.80003	0.99457	0.93298	-0.10007	0.038944	0.50419	1.2828	0.35927
PC140/224	0.83542	0.99674	0.94023	-0.088916	0.063989	0.98503	1.2952	0.37315	0.48117	0.99457	1.0883	0.12211	0.16561	0.69799	1.2851	0.36193
LPE161	0.14597	0.99674	0.77628	-0.36535	0.066553	0.98503	1.3705	0.45472	0.35409	0.99457	1.0242	0.034526	0.035911	0.50419	1.5933	0.67203
PEO-160/183	0.83324	0.99674	1.0127	0.018208	0.067335	0.98503	1.2432	0.31406	0.84278	0.99457	1.003	0.0043716	0.12439	0.65401	1.2633	0.33722
PE160/203	0.36773	0.99674	0.81198	-0.30048	0.068941	0.98503	1.4023	0.4878	0.30796	0.99457	1.0871	0.12048	0.17103	0.70068	1.3693	0.45341
PEP-180/203	0.68616	0.99674	0.96256	-0.055051	0.07003	0.98503	1.3121	0.39188	0.65438	0.99457	1.0525	0.073815	0.11169	0.63243	1.3281	0.40937
PEP-180/182	0.92251	0.99674	0.99697	-0.0043745	0.070043	0.98503	1.308	0.38732	0.66897	0.99457	1.0384	0.054418	0.019249	0.50419	1.5545	0.63641
PEP-181/203	0.86296	0.99674	0.9928	-0.010427	0.070714	0.98503	1.346	0.42872	0.31004	0.99457	1.1288	0.17485	0.08653	0.57732	1.3814	0.46608
PE181/225	0.63274	0.99674	0.95891	-0.060536	0.072145	0.98503	1.2308	0.29962	0.25998	0.99457	1.0538	0.075588	0.048134	0.50419	1.2627	0.33647
PE170/202	0.39336	0.99674	1.0579	0.081153	0.073275	0.98503	1.2256	0.29353	0.21839	0.99457	1.1261	0.17131	0.068617	0.53129	1.2438	0.31475
PC170/203	0.4662	0.99674	1.0058	0.0083628	0.078605	0.98503	1.2083	0.27298	0.5445	0.99457	1.0089	0.012831	0.13198	0.65834	1.1791	0.23767
HIPPURIC ACID_pos_2	0.7462	0.99674	1.0825	0.11435	0.07888	0.98503	2.1955	1.1345	0.49784	0.99457	1.2462	0.31753	0.041268	0.50419	2.6053	1.3815
PC181/202	0.92418	0.99674	0.97708	-0.033448	0.079456	0.98503	1.2282	0.2965	0.31611	0.99457	1.0954	0.13139	0.041651	0.50419	1.364	0.44784
PEO-180/203	0.9654	0.99674	1.0075	0.010786	0.079861	0.98503	1.2527	0.3251	0.51604	0.99457	1.0595	0.083382	0.25377	0.74685	1.1963	0.25859
PC383_3	0.93105	0.99674	0.97814	-0.031892	0.081939	0.98503	1.232	0.30099	0.32877	0.99457	1.0947	0.13053	0.045101	0.50419	1.3647	0.4486
PE140/181	0.54946	0.99674	0.86531	-0.20872	0.082532	0.98503	1.2375	0.30747	0.26338	0.99457	1.0157	0.022411	0.037917	0.50419	1.3749	0.45937
HIPPURIC ACID_neg_2	0.66004	0.99674	1.063	0.088163	0.083154	0.98503	2.0406	1.029	0.49038	0.99457	1.2181	0.28461	0.053913	0.52599	2.3463	1.2304
C18Plasm-204 PC	0.058787	0.92289	1.0935	0.129	0.08534	0.98503	1.115	0.1571	0.13144	0.99457	1.0942	0.12989	0.048477	0.50419	1.1871	0.24739
PC182/225	0.74246	0.99674	0.95581	-0.065206	0.085994	0.98503	1.1813	0.24033	0.44958	0.99457	1.0405	0.057266	0.04103	0.50419	1.2401	0.31048
PEP-160/182	0.84562	0.99674	1.0072	0.01038	0.087423	0.98503	1.3357	0.41763	0.64253	0.99457	1.0098	0.014081	0.038323	0.50419	1.5924	0.67122
PE170/204	0.58291	0.99674	0.90783	-0.13951	0.087544	0.98503	1.3054	0.38446	0.73845	0.99457	0.97935	-0.030105	0.2478	0.7431	1.2315	0.30043
PEP-160/203	0.67123	0.99674	0.93697	-0.093929	0.08888	0.98503	1.3079	0.38729	0.53782	0.99457	1.05	0.070349	0.072094	0.53336	1.402	0.48749
LPC150	0.83168	0.99674	0.88939	-0.16911	0.089808	0.98503	1.2826	0.35906	0.54168	0.99457	1.0036	0.005219	0.069426	0.53129	1.3576	0.44103
PC182/182	0.92153	0.99674	1.0051	0.0074108	0.08981	0.98503	1.2265	0.29454	0.42466	0.99457	1.0805	0.11168	0.016495	0.50419	1.4425	0.52857
DAG160/180	0.5581	0.99674	1.0184	0.026358	0.090305	0.98503	1.115	0.15702	0.3089	0.99457	0.92203	-0.11711	0.074122	0.5387	1.1432	0.19302
TAG527-FA160	0.93355	0.99674	0.89601	-0.15841	0.09058	0.98503	1.5221	0.60611	0.90199	0.99457	0.80965	-0.30463	0.12647	0.65401	1.4372	0.52325
GLUTATHIONE REDUCED_pos_1	0.57285	0.99674	1.0286	0.040751	0.091731	0.98503	1.1045	0.14345	0.15151	0.99457	1.0688	0.09601	0.013473	0.46522	1.2084	0.27305
PE170/181	0.8059	0.99674	0.90743	-0.14013	0.092642	0.98503	1.2884	0.36555	0.53117	0.99457	0.95038	-0.073427	0.020614	0.50419	1.4763	0.56201
THREONINE_pos_1	0.70583	0.99674	0.95743	-0.062762	0.092972	0.98503	1.1112	0.15207	0.78527	0.99457	0.99128	-0.012635	0.090329	0.58746	1.143	0.19277
LPC170	0.87058	0.99674	0.94634	-0.07957	0.093917	0.98503	1.1712	0.22795	0.9066	0.99457	0.91317	-0.13104	0.086943	0.57732	1.1508	0.20262
9-HpOTrE	0.13714	0.99674	0.8748	-0.19298	0.095237	0.98503	0.77327	-0.37095	0.022187	0.83207	0.77066	-0.37583	0.084994	0.57732	0.76311	-0.39004
TAG542-FA200	0.90535	0.99674	0.63149	-0.66318	0.096383	0.98503	1.2618	0.33545	0.343	0.99457	1.5176	0.60182	0.10592	0.62688	1.9415	0.95715
PI140/180_2	0.12304	0.99674	0.66167	-0.59582	0.10365	0.98503	1.3069	0.3862	0.80546	0.99457	0.71598	-0.482	0.069449	0.53129	1.7406	0.79954
FLAVONE_pos_3	0.23599	0.99674	1.0581	0.081494	0.10456	0.98503	1.1183	0.16129	0.42052	0.99457	1.0256	0.036444	0.030664	0.50419	1.1924	0.25391
CITRAMALATE_neg_1	0.021691	0.92289	1.2221	0.28934	0.10478	0.98503	1.2636	0.33756	0.39044	0.99457	1.0234	0.0334	0.058744	0.53129	1.3919	0.47702
HISTIDINE_pos_1	0.80083	0.99674	1.0048	0.006942	0.10528	0.98503	1.0866	0.11984	0.10265	0.99457	1.0731	0.10174	0.00077733	0.17937	1.2722	0.34728
THYMIDINE_pos_1	0.16443	0.99674	1.0692	0.096533	0.10615	0.98503	1.123	0.16738	0.77653	0.99457	1.0082	0.011743	0.046307	0.50419	1.1894	0.2502
PI181/203_2	0.83793	0.99674	0.97976	-0.029503	0.10624	0.98503	1.2397	0.31001	0.25195	0.99457	1.2005	0.26358	0.061959	0.53129	1.4423	0.52839
PEO-160/203	0.68846	0.99674	1.0358	0.050685	0.10648	0.98503	1.2804	0.35657	0.15032	0.99457	1.1615	0.21598	0.091023	0.58746	1.3308	0.41229
LPE203	0.71774	0.99674	0.92815	-0.10758	0.10783	0.98503	1.3162	0.39639	0.51375	0.99457	1.0139	0.019916	0.14894	0.68054	1.3428	0.42521
PEP-160/181	0.66893	0.99674	1.0419	0.059149	0.10971	0.98503	1.2443	0.31532	0.77397	0.99457	0.98197	-0.026249	0.045302	0.50419	1.404	0.48959
TAG528-FA182	0.36528	0.99674	1.0503	0.070856	0.11033	0.98503	1.2004	0.26352	0.91746	0.99457	0.81626	-0.2929	0.23315	0.73936	0.99584	-0.0060189
PC200/204	0.99027	0.99678	0.91374	-0.13014	0.11185	0.98503	1.2117	0.27705	0.33199	0.99457	1.1338	0.18121	0.058819	0.53129	1.3275	0.40866
PC150/182	0.86089	0.99674	0.98893	-0.016065	0.11237	0.98503	1.2075	0.27201	0.62518	0.99457	1.0684	0.09546	0.1309	0.65834	1.2436	0.31447
Androstane-3,17-diol, 2,16-di-1-piperidinyl-, 3-acetate, 2,3,5,16,17-	0.84275	0.99674	0.99989	-0.00015676	0.11246	0.98503	1.0813	0.11278	0.0090416	0.60661	1.1557	0.20875	0.0096095	0.46522	1.2173	0.28371
PC170/182	0.36077	0.99674	1.0562	0.078891	0.11355	0.98503	1.209	0.27386	0.81211	0.99457	1.0175	0.025093	0.13966	0.65834	1.2046	0.26861
CYSTATHIONINE_neg_1	0.66221	0.99674	1.9098	0.93345	0.11399	0.98503	1.0814	0.11293	0.42229	0.99457	0.27374	-1.8691	0.18094	0.70068	1.4284	0.51442
Arachidonoyl PAF C-16	0.02768	0.92289	1.1709	0.22756	0.11492	0.98503	1.1906	0.25169	0.012487	0.60661	1.2472	0.31868	0.029256	0.50419	1.349	0.43186
PC160/224	0.81981	0.99674	0.91415	-0.12949	0.11581	0.98503	1.2361	0.30582	0.96856	0.99457	0.98296	-0.024802	0.3206	0.81073	1.1676	0.22358
LPE182	0.91922	0.99674	0.98686	-0.019089	0.11606	0.98503	1.2793	0.35538	0.40692	0.99457	1.0799	0.11084	0.040218	0.50419	1.5361	0.61926
DAG160/160	0.89183	0.99674	0.89742	-0.15614	0.11839	0.98503	1.2399	0.31026	0.70746	0.99457	0.9461	-0.079931	0.25385	0.74685	1.2306	0.29933
FFA170	0.84758	0.99674	1.0031	0.0044239	0.1214	0.98503	1.0904	0.12491	0.12023	0.99457	1.0582	0.081614	0.029499	0.50419	1.1507	0.20254
PI180/204_2	0.054339	0.92289	0.89876	-0.154	0.12433	0.98503	0.87749	-0.18854	0.64287	0.99457	0.94528	-0.081185	0.077183	0.55656	0.82419	-0.27896
LPE180	0.91416	0.99674	0.95271	-0.069898	0.12442	0.98503	1.2165	0.28272	0.54511	0.99457	1.0401	0.056734	0.097772	0.60162	1.3011	0.37973
PI140/181	0.16595	0.99674	0.79827	-0.32504	0.12541	0.98503	1.3101	0.38967	0.42393	0.99457	1.0845	0.11706	0.16671	0.69942	1.4195	0.50543
PI160/203_2	0.38634	0.99674	0.90491	-0.14416	0.12882	0.98503	1.2392	0.30945	0.72002	0.99457	1.0036	0.0052089	0.21275	0.73936	1.2052	0.26924
CAY10580	0.48171	0.99674	1.0132	0.018869	0.12922	0.98503	1.0382	0.054105	0.014125	0.64195	1.0525	0.073873	0.026527	0.50419	1.0679	0.094714
SM261	0.79305	0.99674	1.0071	0.010198	0.1299	0.98503	0.89349	-0.16247	0.69834	0.99457	0.98592	-0.020461	0.20273	0.73151	0.88574	-0.17504
PS160/181_2	0.83816	0.99674	1.0103	0.014747	0.13004	0.98503	0.87726	-0.18892	0.52957	0.99457	0.95087	-0.072675	0.31136	0.80115	0.87908	-0.18594
PEO-160/225	0.37509	0.99674	1.0925	0.12768	0.13006	0.98503	1.2095	0.27437	0.89808	0.99457	0.95447	-0.067227	0.48032	0.8855	1.0439	0.06197
METHIONINE_pos_1	0.031363	0.92289	1.1246	0.16936	0.13251	0.98503	1.0959	0.13209	0.31651	0.99457	1.0499	0.070281	0.0096894	0.46522	1.2793	0.35535
PC181/224	0.72744	0.99674	0.9995	-0.00072859	0.1341	0.98503	1.2249	0.29272	0.70349	0.99457	1.064	0.089517	0.16406	0.69561	1.2736	0.34894
ACETOACETATE_neg_2	0.36492	0.99674	1.049	0.069044	0.13416	0.98503	0.7544	-0.40659	0.55677	0.99457	0.84059	-0.25052	0.013336	0.46522	0.592	-0.75633
PC180/202	0.65165	0.99674	0.94061	-0.088333	0.13419	0.98503	1.1913	0.25249	0.33816	0.99457	1.0711	0.099083	0.096954	0.60059	1.2401	0.31046
PI180/204	0.057925	0.92289	0.90463	-0.1446	0.13607	0.98503	0.88613	-0.17441	0.80957	0.99457	0.96112	-0.05721	0.13144	0.65834	0.84571	-0.24177
PC405_3	0.72694	0.99674	0.99945	-0.00079739	0.13617	0.98503	1.2245	0.29214	0.68084	0.99457	1.0682	0.095184	0.16032	0.6907	1.2762	0.35186
ADENOSINE TRIPHOSPHATE_neg_2	0.62499	0.99674	0.97623	-0.034705	0.14055	0.98503	1.1305	0.17696	0.15561	0.99457	0.99693	-0.0044377	0.0068142	0.46522	1.3338	0.41556
PE160/202	0.60977	0.99674	0.93387	-0.098701	0.14171	0.98503	1.2327	0.3018	0.27173	0.99457	1.1194	0.16277	0.21023	0.73936	1.2222	0.28948
PEO-180/225	0.37587	0.99674	1.0709	0.098798	0.14209	0.98503	1.1792	0.23783	0.43074	0.99457	0.89733	-0.15628	0.64567	0.952	1.0205	0.029339
PE170/225	0.96517	0.99674	0.97942	-0.030008	0.14239	0.98503	1.1783	0.23667	0.56505	0.99457	0.98969	-0.014953	0.20346	0.73151	1.1364	0.1845
PEO-160/181	0.6668	0.99674	1.0587	0.082316	0.14288	0.98503	1.1898	0.25073	0.45036	0.99457	1.027	0.038433	0.050711	0.50876	1.3136	0.39347
PE160/224	0.50409	0.99674	0.79015	-0.3398	0.14448	0.98503	1.4266	0.51258	0.77292	0.99457	0.95242	-0.070328	0.46923	0.87608	1.3161	0.39626
METHYL PHENYLACETATE_neg_3	0.036452	0.92289	1.0754	0.10493	0.14554	0.98503	1.0689	0.096073	0.17675	0.99457	1.0555	0.077951	0.15785	0.68725	1.0773	0.10742
PE180/161	0.15907	0.99674	0.7383	-0.43772	0.14561	0.98503	1.2956	0.37358	0.27096	0.99457	1.1068	0.14638	0.10799	0.62688	1.3966	0.48188
PEO-180/183	0.45166	0.99674	0.96609	-0.049768	0.14597	0.98503	1.2632	0.33707	0.77875	0.99457	0.96239	-0.055314	0.13052	0.65834	1.3931	0.47829
PC181/203	0.87871	0.99674	0.94359	-0.083761	0.14901	0.98503	1.1868	0.24707	0.44432	0.99457	1.0739	0.10284	0.10372	0.62574	1.2796	0.35575
PI140/181_2	0.19839	0.99674	0.82418	-0.27897	0.1501	0.98503	1.2682	0.34276	0.43017	0.99457	1.0528	0.074249	0.043297	0.50419	1.6023	0.68015
Benzeneacetic acid, ,3,4-trihydroxy-	0.24638	0.99674	1.0306	0.043449	0.15159	0.98503	1.0489	0.068824	0.0088412	0.60661	1.083	0.11506	0.066215	0.53129	1.0808	0.11203
PI181/182_2	0.80776	0.99674	1.0126	0.01805	0.15162	0.98503	1.1598	0.21382	0.19592	0.99457	1.1492	0.20065	0.022603	0.50419	1.4269	0.51285
PI160/182	0.34325	0.99674	0.90501	-0.144	0.15269	0.98503	1.1465	0.1973	0.58767	0.99457	1.0101	0.014528	0.18253	0.70068	1.1056	0.14485
TAG528-FA161	0.5762	0.99674	0.81497	-0.29518	0.15539	0.98503	1.3353	0.41717	0.74921	0.99457	0.73186	-0.45037	0.37025	0.8501	1.1336	0.18089
LCER241	0.4438	0.99674	1.0533	0.074938	0.15618	0.98503	0.89186	-0.16512	0.038002	0.93722	0.83904	-0.25318	0.22876	0.73936	0.88181	-0.18147
UREA_pos_1	0.72229	0.99674	0.98555	-0.020996	0.16052	0.98503	1.1168	0.15933	0.71726	0.99457	1.0498	0.070066	0.51824	0.88787	1.0717	0.099951
LPC202	0.72799	0.99674	0.89428	-0.16119	0.16394	0.98503	1.1044	0.14322	0.31948	0.99457	1.0431	0.060854	0.035128	0.50419	1.2967	0.37486
PC182/161	0.94248	0.99674	0.9749	-0.036674	0.16417	0.98503	1.1417	0.19113	0.45435	0.99457	1.0804	0.11156	0.054191	0.52599	1.2711	0.34607
OROTATE_neg_1	0.61006	0.99674	0.97173	-0.041374	0.16847	0.98503	0.89017	-0.16785	0.79944	0.99457	0.98211	-0.026045	0.11461	0.63727	0.82273	-0.28151
PE180/160	0.57387	0.99674	0.89524	-0.15965	0.16894	0.98503	1.1738	0.23123	0.25841	0.99457	1.0898	0.12403	0.052658	0.52262	1.3858	0.47077
TAG521-FA200	0.68206	0.99674	0.63222	-0.66149	0.17007	0.98503	1.4765	0.56219	0.52568	0.99457	1.2961	0.37413	0.10625	0.62688	2.49	1.3161
PC140/202	0.53873	0.99674	0.83687	-0.25693	0.17177	0.98503	1.1697	0.22609	0.067312	0.99457	1.2758	0.35136	0.069649	0.53129	1.4139	0.49963
MAG203	0.059101	0.92289	0.88901	-0.16973	0.17247	0.98503	0.89782	-0.15551	0.74562	0.99457	1.0299	0.042453	0.85018	0.98892	1.0526	0.07394
180-226 PE	0.94583	0.99674	1.0189	0.027004	0.17642	0.98503	1.2156	0.28162	0.034566	0.93722	1.2327	0.30186	0.22378	0.73936	1.255	0.32763
URACIL_pos_2	0.4379	0.99674	1.0306	0.043482	0.17721	0.98503	1.1071	0.14681	0.13902	0.99457	1.133	0.18009	0.021676	0.50419	1.3338	0.41558
PUTRESCINE_pos_1	0.98343	0.99678	1.0237	0.03379	0.17975	0.98503	1.1156	0.15788	0.73228	0.99457	1.0404	0.057129	0.58886	0.92169	1.067	0.093553
C18Plasm-22:6 PE	0.028591	0.92289	1.2114	0.27668	0.18134	0.98503	1.2115	0.27685	0.042136	0.97229	1.2594	0.33278	0.17443	0.70068	1.2829	0.35936
LPE160	0.29552	0.99674	0.87513	-0.19243	0.18343	0.98503	1.2106	0.27569	0.43605	0.99457	1.0683	0.095295	0.15216	0.68725	1.3142	0.39421
PEP-180/161	0.83181	0.99674	0.96439	-0.052309	0.18476	0.98503	1.1869	0.24714	0.44537	0.99457	1.0755	0.10503	0.091527	0.58746	1.2739	0.34924
15S-HETE-biotin	0.052166	0.92289	0.89096	-0.16657	0.18534	0.98503	0.89943	-0.15292	0.31648	0.99457	0.93256	-0.10074	0.42346	0.85646	0.91164	-0.13346
PEP-160/224	0.68544	0.99674	1.0017	0.0025176	0.18543	0.98503	1.1416	0.19106	0.69821	0.99457	0.90901	-0.13763	0.44573	0.87191	1.0819	0.11362
PI181/182	0.77715	0.99674	1.0108	0.015469	0.18588	0.98503	1.1492	0.20064	0.17594	0.99457	1.158	0.21161	0.020343	0.50419	1.4488	0.53488
PHENYLLACTIC ACID_neg_3	0.054767	0.92289	1.8658	0.8998	0.18836	0.98503	1.8049	0.85192	0.82213	0.99457	0.45557	-1.1343	0.10708	0.62688	1.4872	0.57261
PI160/203	0.32252	0.99674	0.88861	-0.17037	0.18841	0.98503	1.1731	0.23036	0.74087	0.99457	0.98564	-0.020863	0.26982	0.75929	1.1387	0.18741
PC170/225	0.58033	0.99674	1.0205	0.029227	0.18857	0.98503	1.1707	0.22738	0.97004	0.99457	0.97289	-0.039645	0.2523	0.74685	1.0964	0.13272
PEP-180/224	0.97626	0.99674	0.99118	-0.012786	0.18969	0.98503	1.1342	0.18162	0.43895	0.99457	0.89236	-0.1643	0.52483	0.88787	1.0722	0.10057
1-Monomyristoyl glycerol	0.98339	0.99678	1.0021	0.0030223	0.18991	0.98503	1.0569	0.079828	0.038796	0.93722	1.087	0.12039	0.014165	0.46522	1.1545	0.2073
TAG565-FA204	0.92882	0.99674	0.88708	-0.17287	0.1902	0.98503	0.69275	-0.52959	0.35621	0.99457	0.76089	-0.39425	0.18248	0.70068	0.55201	-0.85723
LPE224	0.97506	0.99674	0.90711	-0.14065	0.19316	0.98503	1.3194	0.39987	0.68915	0.99457	0.8537	-0.2282	0.37617	0.85105	1.2808	0.35704
PE180/224	0.57141	0.99674	0.84786	-0.2381	0.19723	0.98503	1.2848	0.36155	0.97616	0.99457	0.99185	-0.011804	0.45156	0.87191	1.1609	0.21518
PEP-180/225	0.8315	0.99674	1.0066	0.0094246	0.19777	0.98503	1.1306	0.17705	0.91665	0.99457	0.95957	-0.059535	0.30394	0.80081	1.0805	0.11172
MALIC ACID_neg_5	0.051444	0.92289	1.2037	0.26743	0.1991	0.98503	1.1977	0.26027	0.68155	0.99457	0.9531	-0.069295	0.065068	0.53129	1.5402	0.62314
PI160/182_2	0.30695	0.99674	0.90715	-0.14059	0.20149	0.98503	1.1541	0.20678	0.59714	0.99457	1.0245	0.034898	0.2123	0.73936	1.1323	0.17925
N-ACETYLGLUTAMINE_pos_3	0.048714	0.92289	1.2484	0.32006	0.20153	0.98503	1.2532	0.32566	0.53047	0.99457	1.0275	0.03917	0.073941	0.5387	1.4152	0.50097
3-4-HYDROXYPHENYLPYRUVATE_neg_1	0.28378	0.99674	0.85117	-0.23248	0.20248	0.98503	0.81895	-0.28816	0.75549	0.99457	0.93556	-0.096095	0.26216	0.75616	0.74261	-0.42933
18:0 Lyso PC	0.046359	0.92289	0.86651	-0.20671	0.20321	0.98503	0.9021	-0.14864	0.35536	0.99457	0.9289	-0.1064	0.44406	0.87191	0.91698	-0.12503
FFA141	0.2605	0.99674	1.1005	0.13815	0.20365	0.98503	1.1088	0.149	0.39526	0.99457	1.0581	0.081517	0.96039	0.99518	0.95337	-0.068885
MAG204	0.13593	0.99674	0.9269	-0.10951	0.20718	0.98503	0.91625	-0.12619	0.95962	0.99457	1.0322	0.045676	0.92583	0.99063	1.0366	0.051842
Hypoxanthosine	0.053574	0.92289	1.3874	0.47235	0.20805	0.98503	1.5107	0.59522	0.81094	0.99457	1.2197	0.28654	0.90207	0.99063	1.3563	0.43963
GLYCINE_pos_2	0.13066	0.99674	1.2039	0.2677	0.21005	0.98503	1.2773	0.3531	0.59497	0.99457	1.1324	0.17938	0.40638	0.85423	1.2741	0.34947
N-ACETYLGLUCOSAMINE_pos_1	0.41243	0.99674	0.97615	-0.034823	0.21042	0.98503	1.0627	0.087774	0.60845	0.99457	1.0182	0.025987	0.26491	0.75732	1.07	0.097565
SM240	0.8359	0.99674	1.0049	0.0071215	0.21047	0.98503	0.94119	-0.087438	0.97051	0.99457	1.0001	7.7539e-05	0.31847	0.81064	0.93151	-0.10235
PE180/203	0.37375	0.99674	0.90862	-0.13825	0.21092	0.98503	1.1839	0.24354	0.23636	0.99457	1.0922	0.12719	0.3772	0.85105	1.1172	0.15992
LPE226	0.25943	0.99674	0.87484	-0.1929	0.21118	0.98503	0.78401	-0.35105	0.52994	0.99457	0.95242	-0.070336	0.071849	0.53336	0.75115	-0.41283
PC200/141	0.1178	0.99674	0.90946	-0.13692	0.21158	0.98503	1.1094	0.14977	0.96821	0.99457	0.98046	-0.02847	0.30495	0.80081	1.0946	0.13036
ASPARAGINE_pos_2	0.070773	0.99674	1.0891	0.12316	0.21233	0.98503	1.0768	0.10679	0.15059	0.99457	1.086	0.11908	0.018273	0.50419	1.238	0.30797
TAG502-FA202	0.39388	0.99674	0.79609	-0.329	0.21597	0.98503	1.3776	0.46216	0.40221	0.99457	0.94204	-0.086135	0.21269	0.73936	1.2677	0.34218
PE181/204	0.64211	0.99674	0.93682	-0.094149	0.21601	0.98503	1.1766	0.23462	0.35568	0.99457	1.0681	0.095029	0.12395	0.65401	1.2534	0.32579
HCER180	0.27458	0.99674	1.0642	0.089791	0.21884	0.98503	1.1321	0.17897	0.16641	0.99457	0.90462	-0.14461	0.61828	0.93525	0.95153	-0.071681
PEP-140/181	0.13158	0.99674	1.2189	0.28557	0.21905	0.98503	1.3771	0.46164	0.31569	0.99457	1.1727	0.22979	0.080222	0.56666	1.6387	0.71254
TAG541-FA200	0.92645	0.99674	0.70759	-0.49901	0.21968	0.98503	1.3551	0.43839	0.71104	0.99457	1.281	0.35723	0.16048	0.6907	2.0161	1.0116
DAG161/161	0.18094	0.99674	0.70619	-0.50188	0.22393	0.98503	1.4142	0.49999	0.59837	0.99457	1.0952	0.13115	0.30713	0.80115	1.3805	0.46522
ADENOSINE PHOSPHOSULFATE_neg_2	0.10739	0.99674	1.0567	0.079546	0.22523	0.98503	1.0704	0.098154	0.89511	0.99457	0.99833	-0.0024069	0.11987	0.65401	1.1099	0.15039
ISOLEUCINE_pos_1	0.38401	0.99674	1.027	0.038396	0.22545	0.98503	1.057	0.079926	0.29272	0.99457	1.0451	0.063582	0.15738	0.68725	1.0892	0.12328
PI180/202_2	0.22725	0.99674	0.90781	-0.13954	0.22637	0.98503	1.1502	0.20193	0.34543	0.99457	1.077	0.10704	0.23282	0.73936	1.1619	0.21654
PI181/203	0.8669	0.99674	0.9964	-0.0052007	0.2265	0.98503	1.1819	0.24112	0.3842	0.99457	1.1691	0.2254	0.14721	0.67601	1.3392	0.42135
LPC221	0.4825	0.99674	0.84604	-0.2412	0.22709	0.98503	0.61345	-0.70499	0.96984	0.99457	1.1422	0.19178	0.89879	0.99063	1.0464	0.06539
KYNURENINE_pos_2	0.19858	0.99674	1.0573	0.080348	0.22773	0.98503	1.1004	0.13802	0.21788	0.99457	1.1253	0.17027	0.41271	0.85448	1.1079	0.14779
N-ACETYLALANINE_pos_2	0.49595	0.99674	1.0215	0.03076	0.22845	0.98503	1.0572	0.080247	0.34921	0.99457	1.0413	0.058417	0.19913	0.73151	1.0827	0.11457
SMd181/170	0.08128	0.99674	1.086	0.11908	0.23063	0.98503	1.0808	0.11205	0.86015	0.99457	0.97723	-0.033233	0.68931	0.96686	0.99858	-0.0020518
TAG527-FA181	0.89723	0.99674	0.97382	-0.038278	0.23168	0.98503	1.2413	0.3119	0.80665	0.99457	0.74469	-0.42528	0.34681	0.83827	1.0837	0.11597
PI180/205_2	0.60507	0.99674	0.97787	-0.032291	0.23211	0.98503	0.83314	-0.26337	0.78358	0.99457	1.095	0.13087	0.48849	0.88787	0.91276	-0.13169
TAG483-FA141	0.61236	0.99674	0.86126	-0.21548	0.23331	0.98503	1.2606	0.33416	0.48945	0.99457	0.84516	-0.2427	0.18136	0.70068	1.1842	0.24394
LPC141	0.17763	0.99674	0.7932	-0.33424	0.23585	0.98503	1.2711	0.34605	0.40582	0.99457	1.0215	0.030621	0.079879	0.56666	1.5522	0.63432
PEO-180/224	0.78244	0.99674	1.0081	0.011673	0.23585	0.98503	1.1535	0.20606	0.36206	0.99457	0.89992	-0.15214	0.68024	0.95991	1.0705	0.098329
PI160/180	0.21076	0.99674	0.84104	-0.24976	0.23623	0.98503	1.2435	0.31445	0.63996	0.99457	1.046	0.064876	0.36299	0.84423	1.2458	0.31704
PC180/224	0.87236	0.99674	0.91996	-0.12035	0.23659	0.98503	1.1456	0.19607	0.94459	0.99457	0.94437	-0.082573	0.32989	0.82083	1.0824	0.11427
PHENYLACETYL-L-GLUTAMINE_pos_5	0.107	0.99674	1.2194	0.28614	0.23687	0.98503	1.1191	0.16234	0.41213	0.99457	1.1128	0.15419	0.049709	0.50419	1.6747	0.74389
PEP-160/225	0.64196	0.99674	1.0213	0.030473	0.237	0.98503	1.13	0.17628	0.74112	0.99457	1.0148	0.021188	0.34782	0.83827	1.0899	0.12415
2-ISOPROPYLMALIC ACID_neg_2	0.016918	0.92289	1.3225	0.40325	0.24079	0.98503	1.2436	0.31457	0.090575	0.99457	1.282	0.3584	0.19984	0.73151	1.2989	0.37726
PC160/202	0.34945	0.99674	0.91879	-0.1222	0.24183	0.98503	1.1075	0.14732	0.36587	0.99457	1.0763	0.10613	0.30817	0.80115	1.1206	0.16422
IMIDAZOLE_pos_1	0.84655	0.99674	0.98714	-0.018673	0.24247	0.98503	1.0547	0.076813	0.80032	0.99457	1.0055	0.0079215	0.39975	0.85309	1.0471	0.06636
PE182/183	0.9271	0.99674	0.89464	-0.16062	0.24583	0.98503	0.95589	-0.065088	0.1258	0.99457	0.99006	-0.014413	0.041184	0.50419	0.9371	-0.093733
FFA225	0.2257	0.99674	1.0704	0.098182	0.24615	0.98503	1.1114	0.15236	0.24331	0.99457	1.1046	0.14354	0.3242	0.81316	1.1216	0.16556
MYOINOSITOL_neg_3	0.83188	0.99674	0.94297	-0.084715	0.2487	0.98503	0.79056	-0.33905	0.13358	0.99457	1.5281	0.61169	0.26975	0.75929	1.5664	0.64747
PEP-160/183	0.3614	0.99674	0.95169	-0.07143	0.24948	0.98503	1.1626	0.2173	0.39533	0.99457	1.1092	0.14948	0.036803	0.50419	1.5386	0.6216
TAG564-FA204	0.9472	0.99674	0.88869	-0.17025	0.24983	0.98503	0.69841	-0.51786	0.34727	0.99457	0.7427	-0.42914	0.20749	0.73936	0.53841	-0.89323
PEO-160/224	0.70281	0.99674	1.0297	0.042271	0.24988	0.98503	1.1592	0.21318	0.59337	0.99457	0.91052	-0.13523	0.72007	0.96928	1.0265	0.037791
9S-HOTrE	0.29613	0.99674	1.1233	0.1678	0.2517	0.98503	1.1906	0.25174	0.030842	0.90261	1.2929	0.37059	0.069253	0.53129	1.3551	0.43842
HCER140	0.47711	0.99674	1.0241	0.034355	0.25215	0.98503	1.0993	0.13665	0.19555	0.99457	0.87909	-0.18592	0.99209	0.9964	0.99427	-0.0082883
LEUCINE_pos_1	0.51376	0.99674	1.02	0.028537	0.25302	0.98503	1.0528	0.074178	0.2927	0.99457	1.0442	0.062359	0.18126	0.70068	1.0826	0.11453
TAG503-FA203	0.31459	0.99674	0.74203	-0.43046	0.25324	0.98503	1.4215	0.50741	0.52503	0.99457	0.91865	-0.12241	0.26502	0.75732	1.2927	0.37039
LPE181	0.69934	0.99674	0.92721	-0.10903	0.25355	0.98503	1.1897	0.25054	0.58857	0.99457	1.0197	0.028147	0.040076	0.50419	1.4831	0.56862
LIPOAMIDE_pos_1	0.026666	0.92289	1.1348	0.18243	0.25571	0.98503	1.1094	0.14974	0.14985	0.99457	1.1087	0.14893	0.06641	0.53129	1.2255	0.29341
PYRUVIC ACID_neg_1	0.047517	0.92289	1.1531	0.20551	0.25631	0.98503	1.1283	0.17421	0.50697	0.99457	1.0468	0.066009	0.22472	0.73936	1.1892	0.25002
PE181/181	0.61501	0.99674	0.89185	-0.16513	0.25764	0.98503	1.1262	0.17152	0.38296	0.99457	1.0181	0.025891	0.018234	0.50419	1.5224	0.60631
PHENYLACETYL-L-GLUTAMINE_neg_2	0.046687	0.92289	1.2653	0.33946	0.25823	0.98503	1.1422	0.19179	0.36454	0.99457	1.1359	0.18384	0.049315	0.50419	1.5642	0.64546
PE160/161	0.14589	0.99674	0.61136	-0.7099	0.25829	0.98503	1.5252	0.60904	0.55101	0.99457	1.0466	0.065711	0.3453	0.83827	1.61	0.68703
1-Palmitoyl-2-eicosapentaenoyl-sn-glycero-3-phosphocholine	0.7638	0.99674	1.019	0.027197	0.25996	0.98503	1.0815	0.11304	0.011716	0.60661	1.1503	0.20197	0.30375	0.80081	1.0909	0.12547
PEP-180/183	0.48632	0.99674	0.9487	-0.075974	0.26256	0.98503	1.1657	0.22124	0.46173	0.99457	1.1043	0.14316	0.043161	0.50419	1.4986	0.58359
PC140/203	0.24655	0.99674	0.81722	-0.2912	0.26404	0.98503	1.1506	0.2024	0.090749	0.99457	1.2782	0.35411	0.085906	0.57732	1.4295	0.51553
LPC140	0.28116	0.99674	0.7838	-0.35144	0.26465	0.98503	1.1603	0.21445	0.20235	0.99457	1.1372	0.18553	0.06251	0.53129	1.4093	0.49503
PYROGLUTAMIC ACID_neg_2	0.21879	0.99674	1.0919	0.12679	0.26506	0.98503	1.1873	0.24763	0.97522	0.99457	1.0385	0.054498	0.18369	0.70068	1.4268	0.51276
CER160	0.65523	0.99674	1.0031	0.0044277	0.26508	0.98503	1.135	0.18267	0.67961	0.99457	0.92923	-0.1059	0.73824	0.97658	0.98525	-0.021431
PI160/180_2	0.057721	0.92289	0.74474	-0.42519	0.26575	0.98503	1.2699	0.34474	0.88129	0.99457	1.0242	0.034479	0.40344	0.85309	1.3329	0.41459
PI180/202	0.22266	0.99674	0.91366	-0.13028	0.26915	0.98503	1.1025	0.14074	0.36287	0.99457	1.0576	0.080844	0.31897	0.81064	1.0897	0.1239
TAG504-FA141	0.59647	0.99674	1.0218	0.031081	0.27016	0.98503	1.121	0.16481	0.83314	0.99457	0.82139	-0.28386	0.23415	0.73936	1.0105	0.015126
TAG524-FA202	0.90396	0.99674	0.91877	-0.12222	0.27416	0.98503	1.0473	0.06674	0.85861	0.99457	0.90087	-0.1506	0.44469	0.87191	0.85215	-0.23082
TAG566-FA226	0.45392	0.99674	1.0509	0.071587	0.27786	0.98503	0.69863	-0.5174	0.92841	0.99457	1.2404	0.31081	0.46103	0.87608	0.73564	-0.44292
LPC203	0.39441	0.99674	0.83878	-0.25364	0.27925	0.98503	1.0942	0.1299	0.64493	0.99457	0.93409	-0.098365	0.24596	0.74191	1.0627	0.087792
PI140/180	0.070984	0.99674	0.54487	-0.87603	0.27929	0.98503	1.6115	0.68837	0.41631	0.99457	1.1489	0.2002	0.38349	0.85269	1.9582	0.96956
PEP-181/161	0.94635	0.99674	0.97847	-0.031396	0.28201	0.98503	1.1209	0.16466	0.33123	0.99457	1.0949	0.13081	0.11441	0.63727	1.2049	0.26893
dTDP_-HPO3_neg_4	0.26171	0.99674	1.0287	0.040854	0.28261	0.98503	1.0519	0.072992	0.81306	0.99457	0.99827	-0.0025048	0.37478	0.85105	1.0922	0.12723
PE160/204	0.21472	0.99674	0.83029	-0.26831	0.28341	0.98503	1.2034	0.26714	0.3812	0.99457	1.0537	0.075463	0.63484	0.94509	1.1015	0.13944
METHYLTHIOADENOSINE_pos_1	0.93719	0.99674	0.98821	-0.017115	0.28443	0.98503	0.87858	-0.18676	0.92708	0.99457	1.0771	0.10714	0.5749	0.91646	0.96658	-0.049042
PI160/201	0.83905	0.99674	0.95526	-0.066035	0.28666	0.98503	1.1599	0.21405	0.35547	0.99457	1.1092	0.14952	0.17274	0.70068	1.3179	0.39826
PHOSPHOENOLPYRUVATE_pos_2	0.091928	0.99674	1.1932	0.25484	0.28692	0.98503	1.1917	0.253	0.49847	0.99457	1.0438	0.061865	0.068415	0.53129	1.3883	0.47332
TAG480-FA180	0.85829	0.99674	0.96264	-0.054932	0.28715	0.98503	1.5463	0.62883	0.64176	0.99457	0.82621	-0.27541	0.22959	0.73936	1.4954	0.58049
PEP-160/161	0.66616	0.99674	0.94046	-0.088561	0.288	0.98503	1.1139	0.15568	0.96591	0.99457	0.95751	-0.062638	0.23574	0.73936	1.1545	0.20728
PC181/182	0.78795	0.99674	1.0002	0.00027918	0.28817	0.98503	1.1135	0.1551	0.38682	0.99457	1.0717	0.09995	0.049551	0.50419	1.2937	0.37146
PE181/205	0.99946	0.99946	1.0906	0.12507	0.28864	0.98503	1.1221	0.16616	0.082217	0.99457	1.5908	0.66974	0.062442	0.53129	1.7668	0.82111
PC383_1	0.52442	0.99674	0.91302	-0.13128	0.29226	0.98503	1.1088	0.14902	0.50622	0.99457	1.0105	0.015098	0.22963	0.73936	1.1057	0.14502
PEO-180/161	0.28923	0.99674	0.87209	-0.19745	0.29327	0.98503	1.2114	0.27671	0.79975	0.99457	0.93581	-0.095717	0.54217	0.89682	1.1294	0.1755
C-6 NBD ceramide	0.70815	0.99674	1.013	0.018638	0.29561	0.98503	1.0427	0.060289	0.0084584	0.60661	1.1052	0.14425	0.048019	0.50419	1.1107	0.15145
PC182/204	0.27349	0.99674	0.86488	-0.20943	0.29586	0.98503	1.0769	0.1069	0.6329	0.99457	0.99483	-0.0074732	0.1549	0.68725	1.1137	0.15534
PC180/203	0.52234	0.99674	0.91281	-0.13161	0.29636	0.98503	1.1069	0.14657	0.50898	0.99457	1.0096	0.013723	0.23269	0.73936	1.1032	0.14176
ALPHA-D-GLUCOSE_neg_3	0.0054897	0.8919	1.1398	0.18874	0.29733	0.98503	1.0711	0.09908	0.31536	0.99457	1.0755	0.10505	0.15756	0.68725	1.1485	0.19972
TAG524-FA140	0.80936	0.99674	0.87212	-0.1974	0.29822	0.98503	1.165	0.22036	0.86466	0.99457	0.88402	-0.17784	0.4575	0.87608	0.93422	-0.098171
TAG540-FA160	0.75028	0.99674	1.0326	0.046218	0.29865	0.98503	1.3984	0.48377	0.7549	0.99457	0.9614	-0.056788	0.16402	0.69561	1.6215	0.69731
N-ACETYLGLUTAMATE_neg_1	0.13023	0.99674	1.1411	0.1904	0.3023	0.98503	1.1384	0.18701	0.9365	0.99457	0.99986	-0.00020885	0.19317	0.72186	1.3068	0.38605
LPC182	0.66233	0.99674	0.92119	-0.11843	0.30305	0.98503	1.1192	0.16248	0.63947	0.99457	1.0129	0.018526	0.12677	0.65401	1.2425	0.31326
TAG503-FA180	0.97506	0.99674	1.0148	0.02117	0.3031	0.98503	1.2386	0.30866	0.96896	0.99457	0.7816	-0.35549	0.29846	0.79388	1.047	0.066298
PE160/160	0.26967	0.99674	0.86355	-0.21165	0.30602	0.98503	1.1291	0.17523	0.31819	0.99457	1.0847	0.11726	0.23283	0.73936	1.246	0.3173
CER140	0.89809	0.99674	0.96673	-0.048813	0.30856	0.98503	1.1114	0.15234	0.83798	0.99457	0.87598	-0.19103	0.53053	0.88871	0.99575	-0.0061516
TAG524-FA203	0.41275	0.99674	0.70836	-0.49745	0.31005	0.98503	1.128	0.17381	0.84861	0.99457	0.79204	-0.33635	0.75929	0.97983	0.86365	-0.21149
FFA181	0.25471	0.99674	1.039	0.055251	0.31124	0.98503	1.0613	0.085797	0.061002	0.99457	1.1057	0.1449	0.25951	0.7512	1.0747	0.10393
PC200/181	0.96698	0.99674	0.93423	-0.098156	0.31207	0.98503	1.2648	0.33888	0.81935	0.99457	1.081	0.11233	0.13512	0.65834	1.6302	0.70506
PALMITIC ACID_neg_1	0.12065	0.99674	1.094	0.12962	0.31529	0.98503	1.0617	0.0864	0.47583	0.99457	1.019	0.02711	0.80617	0.97983	0.8957	-0.15891
PC181/225	0.57556	0.99674	0.98857	-0.016583	0.31628	0.98503	1.1121	0.15335	0.3806	0.99457	1.1128	0.1542	0.15469	0.68725	1.1749	0.23258
TAG567-FA226	0.37045	0.99674	1.0184	0.026337	0.31888	0.98503	0.73688	-0.4405	0.8997	0.99457	1.2574	0.33045	0.51683	0.88787	0.78417	-0.35077
PEP-180/181	0.87777	0.99674	0.98803	-0.017372	0.31918	0.98503	1.1456	0.19616	0.81613	0.99457	1.0039	0.0055668	0.084927	0.57732	1.305	0.38409
TAG504-FA203	0.29953	0.99674	0.73196	-0.45016	0.31943	0.98503	1.4161	0.50195	0.8904	0.99457	0.83993	-0.25166	0.42033	0.85646	1.2764	0.35209
ALANINE_pos_1	0.70692	0.99674	1.008	0.011541	0.32183	0.98503	1.0568	0.079735	0.1919	0.99457	1.069	0.096277	0.024317	0.50419	1.1902	0.25124
2-Thio PAF	0.037872	0.92289	0.92236	-0.1166	0.32192	0.98503	0.946	-0.080082	0.85761	0.99457	1.0154	0.021994	0.98123	0.9964	1.0015	0.0021352
O-ACETYLSERINE_neg_2	0.017822	0.92289	1.1678	0.2238	0.32236	0.98503	1.0803	0.1115	0.59091	0.99457	0.91831	-0.12295	0.36506	0.84423	1.1071	0.14674
PROLINE_pos_1	0.58196	0.99674	1.0237	0.033764	0.32265	0.98503	1.055	0.077205	0.7965	0.99457	1.0195	0.027897	0.46883	0.87608	1.0562	0.078827
PC160/203	0.23778	0.99674	0.86736	-0.20529	0.3241	0.98503	1.1085	0.14856	0.5789	0.99457	1.0328	0.046626	0.51297	0.88787	1.0736	0.10252
PC(16:0/14:1)	0.028068	0.92289	0.58446	-0.77482	0.32414	0.98503	1.243	0.31383	0.37207	0.99457	1.011	0.015719	0.12681	0.65401	1.9196	0.94084
PE160/225	0.58192	0.99674	0.86037	-0.21698	0.32666	0.98503	1.1735	0.23081	0.74697	0.99457	0.99347	-0.0094541	0.65309	0.95322	1.0322	0.045745
PC140/182	0.43474	0.99674	0.87786	-0.18793	0.32702	0.98503	1.0767	0.10657	0.085696	0.99457	1.2092	0.2741	0.06956	0.53129	1.2701	0.345
METHIONINE SULFOXIDE_pos_1	0.45469	0.99674	1.091	0.12566	0.3275	0.98503	1.2099	0.27486	0.89853	0.99457	0.8078	-0.30793	0.094413	0.59281	1.7092	0.77336
TAG565-FA180	0.86586	0.99674	0.90359	-0.14627	0.32757	0.98503	0.69913	-0.51637	0.59886	0.99457	0.78016	-0.35816	0.35448	0.84326	0.56145	-0.83276
PC386_3	0.2589	0.99674	0.86016	-0.21733	0.32844	0.98503	1.0634	0.088698	0.67033	0.99457	0.98694	-0.018963	0.18595	0.70468	1.0866	0.11976
TAG483-FA160	0.49103	0.99674	0.82741	-0.27332	0.32905	0.98503	1.2341	0.30346	0.38112	0.99457	0.84181	-0.24843	0.21312	0.73936	1.1533	0.20571
METHYLMALONATE_neg_1	0.030313	0.92289	1.0986	0.13562	0.33136	0.98503	1.0369	0.052251	0.54149	0.99457	0.99951	-0.00071068	0.15448	0.68725	1.0586	0.082167
CHOLINE_pos_1	0.62018	0.99674	1.0237	0.033779	0.33307	0.98503	1.1009	0.13862	0.44432	0.99457	1.0435	0.061375	0.065089	0.53129	1.2449	0.31602
GUANOSINE_pos_1	0.42725	0.99674	0.84249	-0.24726	0.33355	0.98503	0.87761	-0.18835	0.011614	0.60661	0.65358	-0.61357	0.014588	0.46522	0.60513	-0.72468
C18 Ceramide (d18:1/18:0)	0.53059	0.99674	1.0278	0.039496	0.3338	0.98503	1.0493	0.069386	0.0022339	0.60661	1.1611	0.21545	0.058905	0.53129	1.1395	0.18837
PE180/202	0.28399	0.99674	0.91826	-0.12303	0.3373	0.98503	1.1063	0.14573	0.71339	0.99457	1.0157	0.022466	0.43332	0.86757	1.1108	0.15164
Tetrahydrodeoxycortisol	0.775	0.99674	1.0066	0.0094827	0.33737	0.98503	1.0254	0.036188	0.010194	0.60661	1.0608	0.085117	0.033407	0.50419	1.0725	0.10101
TAG540-FA180	0.91754	0.99674	1.0169	0.024204	0.3374	0.98503	1.2436	0.31456	0.4896	0.99457	0.79869	-0.32429	0.44934	0.87191	1.1607	0.21496
TAG482-FA160	0.40165	0.99674	0.82149	-0.28369	0.33798	0.98503	1.2916	0.36913	0.35568	0.99457	0.93471	-0.097415	0.24159	0.74083	1.2096	0.2745
TAG504-FA204	0.29141	0.99674	0.73739	-0.43951	0.33851	0.98503	1.4196	0.50547	0.4153	0.99457	1.0503	0.070839	0.39995	0.85309	1.2219	0.28913
161 .DELTA.9-Cis PC	0.0031908	0.73627	0.8487	-0.23667	0.33885	0.98503	0.93005	-0.10462	0.10043	0.99457	0.89204	-0.16483	0.25555	0.74685	0.87648	-0.19021
3-HYDROXYBUTANOATE_pos_1	0.41257	0.99674	0.96772	-0.047334	0.34167	0.98503	1.0413	0.058382	0.55159	0.99457	1.0218	0.03111	0.24465	0.74191	1.062	0.086826
PE181/183	0.58205	0.99674	0.8501	-0.23429	0.34201	0.98503	1.0289	0.041111	0.3588	0.99457	0.90957	-0.13674	0.096919	0.60059	1.0078	0.011188
PI180/224_2	0.28418	0.99674	0.90649	-0.14164	0.34251	0.98503	1.0431	0.060929	0.98919	0.99893	0.97882	-0.030882	0.87572	0.98892	0.97306	-0.039401
PYROGLUTAMIC ACID_pos_2	0.90435	0.99674	0.98536	-0.021272	0.34251	0.98503	1.0681	0.094986	0.81195	0.99457	0.98883	-0.01621	0.20307	0.73151	1.1189	0.16207
PE160/181	0.25198	0.99674	0.80519	-0.3126	0.34255	0.98503	1.1767	0.23474	0.51419	0.99457	0.99646	-0.005117	0.20797	0.73936	1.2702	0.34506
SMd181/223	0.36817	0.99674	1.1031	0.14157	0.3427	0.98503	1.1425	0.19222	0.83755	0.99457	1.0422	0.05958	0.84826	0.98892	1.068	0.094957
FFA180	0.54311	0.99674	1.0133	0.019094	0.34273	0.98503	1.0365	0.051736	0.032271	0.90261	1.086	0.11908	0.13311	0.65834	1.0765	0.10632
LPC226	0.18319	0.99674	0.81525	-0.29469	0.34321	0.98503	0.7881	-0.34356	0.92982	0.99457	1.0159	0.022788	0.61043	0.92925	0.84801	-0.23784
LCER160	0.22522	0.99674	1.0807	0.11192	0.34485	0.98503	0.92865	-0.1068	0.031951	0.90261	0.83251	-0.26447	0.127	0.65401	0.85126	-0.23233
TAG502-FA141	0.94743	0.99674	0.97964	-0.029681	0.34487	0.98503	1.2647	0.33881	0.6244	0.99457	0.70394	-0.50648	0.29443	0.79231	1.1957	0.25788
INDOLE-3-CARBOXYLIC ACID_neg_1	0.054245	0.92289	1.0716	0.099824	0.34497	0.98503	1.0274	0.039002	0.11949	0.99457	1.0577	0.080922	0.17618	0.70068	1.0451	0.063586
TAG500-FA180	0.90823	0.99674	0.95489	-0.066596	0.345	0.98503	1.2577	0.3308	0.77598	0.99457	0.86044	-0.21686	0.42405	0.85646	1.0845	0.117
TAG500-FA140	0.87825	0.99674	1.0648	0.090592	0.34545	0.98503	1.4192	0.50503	0.99766	0.99983	0.78921	-0.34152	0.3054	0.80081	1.3196	0.40006
FFA120	0.99218	0.99678	0.88767	-0.17191	0.34606	0.98503	1.196	0.25824	0.036669	0.93722	1.3435	0.42604	0.36276	0.84423	1.2813	0.35766
LCER240	0.41933	0.99674	1.0488	0.068692	0.34704	0.98503	0.94145	-0.087043	0.1533	0.99457	0.89081	-0.1668	0.71459	0.96711	0.98184	-0.02644
SUCCINATE_neg_1	0.1942	0.99674	1.0613	0.085791	0.34776	0.98503	1.0714	0.099533	0.67997	0.99457	1.0054	0.0077148	0.047257	0.50419	1.2207	0.28771
PE180/201	0.41143	0.99674	0.92729	-0.10891	0.34815	0.98503	0.88167	-0.1817	0.19929	0.99457	1.0951	0.13102	0.99865	0.99865	0.97203	-0.040932
TAG480-FA160	0.65356	0.99674	0.85475	-0.22643	0.35286	0.98503	1.3591	0.44261	0.39635	0.99457	0.95554	-0.065619	0.28097	0.77067	1.2886	0.36575
PEP-180/180	0.86893	0.99674	0.99279	-0.010442	0.35371	0.98503	1.1478	0.19886	0.66632	0.99457	1.0368	0.052075	0.10678	0.62688	1.2882	0.36533
TAG523-FA202	0.55698	0.99674	0.83399	-0.2619	0.35523	0.98503	1.1014	0.13929	0.95123	0.99457	0.87256	-0.19668	0.67092	0.95768	0.89163	-0.16548
Lacto-N-tetraose or 11,15S-Dihydroxy-9-oxoprosta-5Z,13E-dien-1-oyl-N'-biotinoyl-1,5-diaminopentane	0.18762	0.99674	1.0915	0.12625	0.35591	0.98503	1.0803	0.11147	0.0053978	0.60661	1.2512	0.32327	0.039004	0.50419	1.2811	0.35738
1,2-Dioleoyl-sn-glycero-3-PC	0.0030419	0.73627	0.90207	-0.14869	0.35673	0.98503	0.95763	-0.062461	0.84361	0.99457	1.0082	0.011825	0.45343	0.87191	0.94813	-0.07684
DAG160/204	0.37854	0.99674	0.70041	-0.51373	0.35723	0.98503	1.1696	0.22596	0.59543	0.99457	0.98703	-0.018833	0.39152	0.85288	1.0594	0.083198
PI(16:1/16:1)	0.025639	0.92289	0.62064	-0.68818	0.35792	0.98503	1.2567	0.32967	0.79354	0.99457	0.95363	-0.068505	0.79842	0.97983	1.1238	0.16833
TAG504-FA140	0.81415	0.99674	0.981	-0.027672	0.35862	0.98503	1.1354	0.18314	0.46313	0.99457	1.0059	0.0085532	0.37699	0.85105	0.96053	-0.058102
UREIDOPROPIONIC ACID_neg_1	0.19472	0.99674	1.0477	0.067259	0.35889	0.98503	0.90633	-0.14188	0.58567	0.99457	0.9996	-0.00057287	0.64133	0.95151	0.88656	-0.17371
TAG485-FA182	0.83594	0.99674	0.98896	-0.016019	0.35928	0.98503	1.1227	0.16696	0.40138	0.99457	0.92711	-0.10919	0.23765	0.73936	0.94293	-0.084782
INOSINE_pos_1	0.12062	0.99674	1.1609	0.21525	0.35987	0.98503	1.1377	0.1861	0.90565	0.99457	0.99321	-0.0098262	0.25384	0.74685	1.1759	0.23379
PC170/204	0.99553	0.99769	0.96063	-0.057946	0.36017	0.98503	1.0645	0.090242	0.84768	0.99457	0.9338	-0.098814	0.62507	0.93658	0.96863	-0.04599
TAG502-FA180	0.86426	0.99674	0.99381	-0.0089648	0.36109	0.98503	1.2139	0.27961	0.95944	0.99457	0.81135	-0.3016	0.32993	0.82083	1.043	0.060772
DAG160/182	0.82111	0.99674	0.89205	-0.1648	0.36233	0.98503	1.1485	0.19976	0.58936	0.99457	1.0378	0.05355	0.33399	0.82869	1.0388	0.054913
TAG484-FA141	0.51479	0.99674	0.81592	-0.29349	0.36276	0.98503	1.1065	0.14599	0.66497	0.99457	0.78938	-0.34121	0.27836	0.77067	0.99943	-0.00081682
LPI182	0.81724	0.99674	0.91198	-0.13292	0.363	0.98503	1.0269	0.038356	0.37453	0.99457	1.043	0.060726	0.13983	0.65834	1.1584	0.2121
SPERMIDINE_pos_4	0.95615	0.99674	0.94781	-0.077329	0.36497	0.98503	1.4685	0.55437	0.97125	0.99457	1.2082	0.27286	0.50077	0.88787	1.7632	0.81817
CITRIC ACID_neg_1	0.025323	0.92289	1.1413	0.19067	0.36512	0.98503	1.0801	0.1112	0.64324	0.99457	0.99757	-0.0035064	0.39937	0.85309	1.0413	0.058446
PC160/160	0.26756	0.99674	0.90948	-0.13689	0.36716	0.98503	0.90841	-0.13859	0.74079	0.99457	0.94962	-0.07458	0.42928	0.86306	0.88457	-0.17694
PI160/181	0.29754	0.99674	0.88643	-0.17393	0.36875	0.98503	1.1234	0.16789	0.95496	0.99457	0.96703	-0.048368	0.52116	0.88787	1.0877	0.12129
TAG482-FA182	0.62182	0.99674	0.8983	-0.15473	0.36934	0.98503	1.2314	0.30028	0.31709	0.99457	0.9658	-0.050209	0.24031	0.73936	1.1254	0.1705
DAG181/226	0.32098	0.99674	0.96394	-0.052989	0.37152	0.98503	0.77504	-0.36765	0.99538	0.99983	1.1254	0.17041	0.55377	0.89988	0.75257	-0.41011
SMd181/204	0.62768	0.99674	1.033	0.046793	0.37451	0.98503	0.91671	-0.12546	0.28176	0.99457	0.92801	-0.10778	0.58649	0.92169	0.9066	-0.14145
FFA160	0.96744	0.99674	0.99767	-0.0033679	0.37534	0.98503	1.0351	0.049823	0.0097092	0.60661	1.1111	0.15201	0.034405	0.50419	1.1272	0.17271
PEP-180/160	0.864	0.99674	0.9919	-0.011739	0.37542	0.98503	1.1264	0.17167	0.70575	0.99457	1.0184	0.026266	0.15086	0.68591	1.2154	0.28146
TAG505-FA182	0.8167	0.99674	0.95149	-0.071738	0.37664	0.98503	1.0773	0.10739	0.60486	0.99457	0.93867	-0.091313	0.32313	0.81306	0.92354	-0.11475
INDOLEACRYLIC ACID_pos_1	0.7087	0.99674	1.0224	0.031921	0.37683	0.98503	1.0697	0.097265	0.27445	0.99457	1.0718	0.10003	0.059086	0.53129	1.1988	0.26161
PEP-181/225	0.61199	0.99674	1.0114	0.016329	0.37848	0.98503	1.0676	0.094405	0.52449	0.99457	1.0436	0.061528	0.38659	0.85269	1.0356	0.050468
PC150/181	0.93846	0.99674	0.96208	-0.055769	0.38063	0.98503	1.1288	0.17476	0.6294	0.99457	0.92759	-0.10844	0.46984	0.87608	1.1344	0.18191
SM241	0.51226	0.99674	1.0164	0.023441	0.38143	0.98503	0.96529	-0.050962	0.80002	0.99457	0.98717	-0.018635	0.26895	0.75929	0.93916	-0.090564
PI180/205	0.32599	0.99674	0.93474	-0.097369	0.38281	0.98503	0.87738	-0.18872	0.57907	0.99457	1.0978	0.13464	0.72104	0.96928	0.9438	-0.083442
PI160/181_2	0.34867	0.99674	0.89227	-0.16445	0.38446	0.98503	1.1259	0.17104	0.91601	0.99457	0.98033	-0.028667	0.3981	0.85309	1.134	0.18142
PC180/182	0.58563	0.99674	0.94931	-0.075051	0.38481	0.98503	1.0711	0.099064	0.64886	0.99457	1.0162	0.023136	0.18123	0.70068	1.1236	0.16809
1-METHYLADENOSINE_pos_1	0.52871	0.99674	1.0226	0.032283	0.38634	0.98503	0.93633	-0.094919	0.41925	0.99457	1.0502	0.070632	0.74487	0.97658	1.0388	0.054933
TAG522-FA202	0.4138	0.99674	0.787	-0.34556	0.38641	0.98503	1.148	0.19915	0.86589	0.99457	0.84841	-0.23717	0.49308	0.88787	0.9653	-0.050947
TAG563-FA200	0.71696	0.99674	0.77056	-0.37602	0.38642	0.98503	1.1045	0.14342	0.70672	0.99457	1.1262	0.17142	0.18155	0.70068	1.5107	0.5952
PE160/183	0.33507	0.99674	0.76167	-0.39276	0.38694	0.98503	1.0869	0.12015	0.26367	0.99457	0.98121	-0.027361	0.18637	0.70468	1.1279	0.17358
LACTATE_neg_1	0.010794	0.92289	1.1542	0.20688	0.38804	0.98503	1.0581	0.08148	0.47989	0.99457	1.0579	0.081236	0.20072	0.73151	1.1474	0.19836
Ro 40-6055	0.0057978	0.8919	1.4317	0.51777	0.38886	0.98503	1.3713	0.45558	0.95381	0.99457	0.90432	-0.1451	0.5863	0.92169	1.353	0.43618
1-Arachidonoyl-sn-glycero-3-phospho-1'-myo-inositol	0.31775	0.99674	0.92172	-0.1176	0.38952	0.98503	0.83957	-0.25228	0.010378	0.60661	0.72383	-0.46627	0.18208	0.70068	0.72904	-0.45594
PEP-181/181	0.9765	0.99674	0.98967	-0.01498	0.3897	0.98503	1.0995	0.13682	0.61203	0.99457	1.0251	0.035744	0.085882	0.57732	1.258	0.33111
TAG481-FA141	0.48721	0.99674	0.87308	-0.19581	0.38983	0.98503	1.4048	0.49034	0.79278	0.99457	0.76372	-0.38888	0.22804	0.73936	1.5575	0.63922
VALINE_pos_2	0.29899	0.99674	1.0499	0.070278	0.39081	0.98503	1.0503	0.070764	0.11811	0.99457	1.0916	0.1264	0.045168	0.50419	1.1827	0.24213
UREIDOSUCCINIC ACID_pos_4	0.19364	0.99674	0.97183	-0.041225	0.39086	0.98503	0.97132	-0.04198	0.1272	0.99457	0.95507	-0.06632	0.25303	0.74685	0.94993	-0.074107
HCER260	0.76588	0.99674	0.9776	-0.032684	0.39145	0.98503	1.0848	0.11746	0.96361	0.99457	0.96556	-0.05056	0.60912	0.92925	1.054	0.075943
SMd181/222	0.15654	0.99674	1.0862	0.11926	0.39321	0.98503	1.0619	0.086667	0.78637	0.99457	1.0149	0.021273	0.9531	0.9929	0.98783	-0.01767
TAG523-FA140	0.8113	0.99674	0.95013	-0.073801	0.39455	0.98503	1.1321	0.17896	0.84236	0.99457	0.896	-0.15843	0.40101	0.85309	0.97106	-0.042373
PI180/203_2	0.22389	0.99674	0.9154	-0.12753	0.39552	0.98503	1.0534	0.075064	0.37308	0.99457	1.0517	0.07278	0.44388	0.87191	1.0398	0.056274
TAG482-FA180	0.99082	0.99678	0.86726	-0.20546	0.39595	0.98503	1.5508	0.633	0.47279	0.99457	1.0356	0.050417	0.19737	0.73151	1.5284	0.61202
TAG506-FA204	0.30962	0.99674	0.71502	-0.48395	0.39642	0.98503	1.2165	0.28279	0.76823	0.99457	0.94402	-0.083108	0.4622	0.87608	0.97927	-0.030223
TAG569-FA226	0.3535	0.99674	1.125	0.16993	0.39955	0.98503	0.80372	-0.31524	0.51038	0.99457	1.5305	0.61399	0.66509	0.95322	0.9057	-0.14289
FFA110	0.34522	0.99674	1.031	0.044026	0.40048	0.98503	1.0388	0.054879	0.0027619	0.60661	1.1561	0.20923	0.0064366	0.46522	1.1908	0.25192
2527-Dehydroruscogenin	0.41378	0.99674	1.0207	0.029545	0.40055	0.98503	1.0351	0.049718	0.012478	0.60661	1.0824	0.11426	0.17445	0.70068	1.0668	0.093276
TAG523-FA203	0.30472	0.99674	0.67676	-0.56329	0.40109	0.98503	1.1573	0.21081	0.81991	0.99457	0.82091	-0.28471	0.86826	0.98892	0.87304	-0.19588
TAG544-FA202	0.90816	0.99674	0.937	-0.093881	0.40235	0.98503	0.99681	-0.0046152	0.94166	0.99457	0.92087	-0.11893	0.83804	0.98862	0.77813	-0.36191
PEP-181/183	0.43467	0.99674	0.95306	-0.069364	0.40284	0.98503	1.1109	0.15171	0.34584	0.99457	1.1505	0.20224	0.092661	0.58984	1.3474	0.43016
TAG567-FA180	0.8395	0.99674	0.97237	-0.040417	0.40456	0.98503	0.75373	-0.40789	0.95337	0.99457	0.99084	-0.013269	0.66139	0.95322	0.76174	-0.39262
PC180/226	0.14745	0.99674	0.84353	-0.2455	0.40584	0.98503	0.86573	-0.20801	0.83497	0.99457	1.0582	0.08164	0.64224	0.95151	0.87681	-0.18966
PI180/181_2	0.31372	0.99674	0.95074	-0.072873	0.40699	0.98503	1.0823	0.11413	0.54209	0.99457	1.0614	0.085917	0.31969	0.81064	1.1305	0.17692
TAG566-FA205	0.82426	0.99674	1.0399	0.056406	0.40904	0.98503	0.73684	-0.44058	0.92401	0.99457	1.2426	0.31335	0.67094	0.95768	0.90964	-0.13664
PEP-181/226	0.546	0.99674	0.94173	-0.086611	0.40909	0.98503	0.89481	-0.16034	0.4771	0.99457	1.0869	0.1202	0.77176	0.97983	0.93753	-0.093057
SMd181/183	0.50059	0.99674	1.0513	0.072122	0.40974	0.98503	1.1092	0.14956	0.30791	0.99457	1.1121	0.15334	0.38389	0.85269	1.1215	0.16547
PEP-160/180	0.94517	0.99674	1.0011	0.0015375	0.41047	0.98503	1.1074	0.14717	0.73269	0.99457	0.97835	-0.031574	0.070349	0.53223	1.3245	0.40543
TAG566-FA180	0.85051	0.99674	0.94385	-0.083375	0.4107	0.98503	0.71715	-0.47965	0.91697	0.99457	0.89649	-0.15764	0.50606	0.88787	0.60307	-0.72961
PI160/161	0.092563	0.99674	0.62108	-0.68715	0.41245	0.98503	1.2865	0.36346	0.85583	0.99457	1.0539	0.075754	0.65927	0.95322	1.247	0.31846
LPC161	0.20744	0.99674	0.81906	-0.28796	0.4125	0.98503	1.0905	0.12505	0.6847	0.99457	1.0183	0.026194	0.2144	0.73936	1.153	0.20536
FFA200	0.53667	0.99674	1.0286	0.040689	0.41414	0.98503	1.0543	0.076343	0.27527	0.99457	1.0739	0.1029	0.18343	0.70068	1.1313	0.17794
PI161/181	0.18542	0.99674	0.86013	-0.21737	0.41421	0.98503	1.1497	0.20121	0.81094	0.99457	1.077	0.10705	0.51389	0.88787	1.1661	0.22171
HCER181	0.094056	0.99674	1.1629	0.21776	0.41452	0.98503	1.1354	0.18318	0.62149	0.99457	0.98441	-0.02267	0.90809	0.99063	1.0347	0.049175
LPI160	0.42084	0.99674	0.78996	-0.34015	0.41483	0.98503	1.0356	0.050441	0.76774	0.99457	0.96209	-0.055751	0.27933	0.77067	1.1498	0.20143
TAG484-FA182	0.89794	0.99674	0.92909	-0.10611	0.41591	0.98503	1.3326	0.41424	0.38082	0.99457	1.0189	0.026984	0.22169	0.73936	1.2106	0.27576
CITRULLINE_pos_2	0.29985	0.99674	0.9487	-0.075974	0.41895	0.98503	0.92837	-0.10723	0.75272	0.99457	1.0226	0.032283	0.75159	0.97983	1.0128	0.018344
PS161/181_2	0.36454	0.99674	1.0601	0.084249	0.41993	0.98503	1.0645	0.090231	0.53387	0.99457	0.93857	-0.091464	0.20164	0.73151	1.1493	0.20079
TAG523-FA201	0.94692	0.99674	0.98681	-0.019151	0.42128	0.98503	1.1089	0.14909	0.76538	0.99457	0.94219	-0.08591	0.44261	0.87191	0.97957	-0.029783
AMINOADIPATE_pos_1	0.72113	0.99674	0.93318	-0.099767	0.42273	0.98503	1.1075	0.14737	0.15291	0.99457	1.1875	0.24791	0.36019	0.84423	1.2091	0.27397
TAG505-FA204	0.13297	0.99674	0.67554	-0.56588	0.42383	0.98503	1.362	0.44578	0.75693	0.99457	0.90398	-0.14564	0.4039	0.85309	1.2469	0.31829
L-2-HYDROXYGLUTARIC ACID_neg_1	0.16251	0.99674	1.1222	0.1663	0.42384	0.98503	1.1041	0.1429	0.81126	0.99457	0.97042	-0.043313	0.24293	0.74191	1.1531	0.20554
URIDINE_neg_2	0.11223	0.99674	1.0599	0.083913	0.42609	0.98503	1.0486	0.068408	0.88512	0.99457	1.0098	0.014141	0.52558	0.88787	1.0547	0.076787
TAG541-FA160	0.98363	0.99678	0.95349	-0.068714	0.42718	0.98503	1.2454	0.31658	0.80517	0.99457	0.96337	-0.053834	0.27141	0.76145	1.3202	0.40071
PI180/182_2	0.32652	0.99674	0.95941	-0.059786	0.4281	0.98503	1.0608	0.085216	0.43672	0.99457	1.051	0.071774	0.40715	0.85423	1.0448	0.06329
TAG481-FA180	0.64374	0.99674	0.92483	-0.11274	0.42837	0.98503	1.6074	0.68473	0.66062	0.99457	0.94873	-0.075935	0.28439	0.77546	1.6205	0.69644
DAG160/161	0.1469	0.99674	0.68544	-0.5449	0.42927	0.98503	1.2661	0.34044	0.95384	0.99457	0.95236	-0.070423	0.47348	0.87755	1.1968	0.25916
ACETYLPHOSPHATE_pos_1	0.29449	0.99674	1.0698	0.097401	0.42938	0.98503	1.077	0.10698	0.57017	0.99457	1.0397	0.056156	0.1368	0.65834	1.1883	0.24891
TRANS-ACONITATE_neg_1	0.0080197	0.92289	1.149	0.2004	0.42997	0.98503	1.0736	0.10241	0.6613	0.99457	1.0193	0.027544	0.29793	0.79388	1.1028	0.14118
TAG562-FA200	0.82019	0.99674	0.66634	-0.58567	0.43332	0.98503	1.1664	0.22202	0.95753	0.99457	1.1837	0.24332	0.25805	0.7512	1.7775	0.82988
TAG568-FA183	0.34365	0.99674	0.77482	-0.36806	0.43654	0.98503	0.77281	-0.37182	0.85258	0.99457	0.91823	-0.12308	0.58516	0.92169	0.66907	-0.57977
SARCOSINE_pos_1	0.78691	0.99674	1.0024	0.0035199	0.43733	0.98503	1.0442	0.062358	0.27479	0.99457	1.053	0.074565	0.09948	0.60638	1.1343	0.1818
PC380_3	0.49028	0.99674	0.87663	-0.18997	0.44091	0.98503	0.85338	-0.22875	0.96797	0.99457	0.94595	-0.080158	0.64504	0.952	0.82294	-0.28115
PALMITIC ACID_pos_1	0.35959	0.99674	1.0783	0.1087	0.44108	0.98503	0.96258	-0.055028	0.48246	0.99457	0.9032	-0.14688	0.67131	0.95768	0.99349	-0.0094278
PEO-180/160	0.41133	0.99674	1.0482	0.067976	0.44197	0.98503	1.0561	0.078734	0.48307	0.99457	0.95124	-0.072121	0.9218	0.99063	0.96903	-0.04538
PC170/181	0.89598	0.99674	0.97192	-0.041086	0.44276	0.98503	1.086	0.119	0.39238	0.99457	0.86682	-0.20619	0.56184	0.90345	1.0389	0.055104
TAG482-FA141	0.4299	0.99674	0.8206	-0.28524	0.44292	0.98503	1.3102	0.38976	0.78333	0.99457	0.74366	-0.42729	0.3187	0.81064	1.3029	0.38168
PI160/201_2	0.91119	0.99674	0.99517	-0.0069876	0.44292	0.98503	1.1423	0.19191	0.3955	0.99457	1.1165	0.15903	0.21801	0.73936	1.3273	0.4085
TAURINE_neg_1	0.093456	0.99674	1.1166	0.15906	0.44332	0.98503	1.0626	0.087593	0.89359	0.99457	1.007	0.010079	0.23056	0.73936	1.1621	0.21674
TAG520-FA160	0.95808	0.99674	0.96666	-0.048919	0.44342	0.98503	1.139	0.18774	0.58354	0.99457	0.77859	-0.36106	0.62386	0.93658	0.94852	-0.076255
PI180/182	0.39684	0.99674	0.96579	-0.050216	0.44523	0.98503	1.0601	0.08415	0.43014	0.99457	1.0564	0.079108	0.42384	0.85646	1.0452	0.063807
TAG546-FA203	0.72529	0.99674	0.81821	-0.28946	0.44763	0.98503	0.89108	-0.16637	0.75045	0.99457	0.82679	-0.27442	0.92853	0.99063	0.66319	-0.5925
PEP-181/224	0.68967	0.99674	1.0166	0.023817	0.44867	0.98503	1.0614	0.085922	0.8199	0.99457	0.97455	-0.037195	0.65162	0.95322	1.0341	0.048382
18:0-18:2 PE	0.012426	0.92289	0.81275	-0.29912	0.4496	0.98503	0.89336	-0.16269	0.65023	0.99457	0.94218	-0.085931	0.79964	0.97983	0.92728	-0.10892
SMd181/203	0.44939	0.99674	1.0885	0.12231	0.44989	0.98503	1.1252	0.17023	0.7158	0.99457	1.0562	0.078884	0.87398	0.98892	1.0585	0.082
PEP-160/160	0.69467	0.99674	0.97513	-0.036335	0.45043	0.98503	1.1061	0.14554	0.65024	0.99457	1.0093	0.013381	0.13846	0.65834	1.2572	0.33017
TAG480-FA140	0.59038	0.99674	0.92969	-0.10517	0.45072	0.98503	1.3555	0.43887	0.62164	0.99457	0.84783	-0.23816	0.28649	0.77546	1.2964	0.37452
.1-O-9Z-Octadecenoyl-2-O-acetyl-sn-glycerol	0.75882	0.99674	1.0077	0.011016	0.4517	0.98503	1.0197	0.028097	0.014605	0.64195	1.0639	0.089345	0.35826	0.84423	1.0316	0.044858
PI161/181_2	0.12625	0.99674	0.83539	-0.25947	0.45205	0.98503	1.1063	0.14569	0.91537	0.99457	1.018	0.025783	0.58989	0.92169	1.1067	0.14624
PE180/225	0.66658	0.99674	0.90308	-0.14708	0.45322	0.98503	1.0922	0.1273	0.4656	0.99457	1.0357	0.050575	0.61889	0.93525	0.98767	-0.017905
PC180/200	0.49684	0.99674	0.87934	-0.1855	0.45421	0.98503	0.85756	-0.22168	0.97178	0.99457	0.94761	-0.077642	0.65622	0.95322	0.82801	-0.27229
PI160/161_2	0.097755	0.99674	0.63579	-0.65337	0.45534	0.98503	1.2797	0.35576	0.79571	0.99457	1.0753	0.10479	0.68119	0.95991	1.2363	0.30597
TAG522-FA140	0.82433	0.99674	1.0081	0.011683	0.45558	0.98503	1.2055	0.26968	0.81257	0.99457	0.90743	-0.14014	0.31557	0.8091	1.1521	0.20428
METHYLSUCCINIC ACID_neg_2	0.29701	0.99674	1.0409	0.057846	0.45603	0.98503	0.89704	-0.15676	0.83772	0.99457	0.96541	-0.050789	0.37258	0.85105	0.82819	-0.27196
Cholan-24-oic acid, 3,7,12-trihydroxy-, 3,5,7,12-	0.9746	0.99674	0.99742	-0.0037291	0.45694	0.98503	1.0237	0.033765	0.0019677	0.60661	1.102	0.1401	0.029088	0.50419	1.1	0.13753
TAG567-FA183	0.52291	0.99674	0.81657	-0.29236	0.46002	0.98503	0.77315	-0.37117	0.90265	0.99457	0.88339	-0.17887	0.51998	0.88787	0.64608	-0.63022
TAG568-FA226	0.44392	0.99674	1.0844	0.11686	0.46005	0.98503	0.78222	-0.35435	0.55049	0.99457	1.4433	0.52934	0.72145	0.96928	0.87367	-0.19483
PI180/203	0.17703	0.99674	0.91148	-0.13372	0.46598	0.98503	1.0373	0.052855	0.46769	0.99457	1.0297	0.042274	0.60983	0.92925	1.0049	0.0071013
CITRAMALATE_neg_2	0.055835	0.92289	1.1471	0.198	0.46605	0.98503	1.0855	0.1183	0.44663	0.99457	1.0626	0.087665	0.28524	0.77546	1.1473	0.19825
XANTHURENIC ACID_pos_2	0.842	0.99674	1.0174	0.024889	0.46619	0.98503	1.0584	0.081931	0.28562	0.99457	1.0719	0.10021	0.072231	0.53336	1.1856	0.24558
DAG140/161	0.11148	0.99674	0.77023	-0.37664	0.46727	0.98503	1.1975	0.26007	0.46453	0.99457	1.0477	0.067201	0.17792	0.70068	1.35	0.43296
OXALACETIC ACID_neg_1	0.1935	0.99674	1.0542	0.076202	0.46799	0.98503	0.90875	-0.13804	0.75167	0.99457	0.97682	-0.03383	0.35277	0.84135	0.83618	-0.25811
LPI181	0.74626	0.99674	0.90204	-0.14874	0.46815	0.98503	0.9779	-0.032245	0.48405	0.99457	1.0426	0.060185	0.13852	0.65834	1.2535	0.32594
DAG140/182	0.65759	0.99674	0.86533	-0.20869	0.47088	0.98503	1.1795	0.23812	0.32698	0.99457	1.0184	0.026276	0.14123	0.65834	1.2715	0.34652
TAG567-FA160	0.83745	0.99674	1.013	0.018568	0.47347	0.98503	0.74888	-0.41719	0.86133	0.99457	1.1271	0.17265	0.52514	0.88787	0.72692	-0.46014
TAG566-FA225	0.8288	0.99674	0.9009	-0.15057	0.47383	0.98503	0.72859	-0.45681	0.70423	0.99457	0.87595	-0.19108	0.41168	0.85448	0.6267	-0.67415
TAG544-FA160	0.83191	0.99674	0.86498	-0.20926	0.47442	0.98503	0.9787	-0.031065	0.72797	0.99457	0.835	-0.26015	0.93457	0.99063	0.7364	-0.44143
171 Lyso PG	0.51567	0.99674	0.97385	-0.038236	0.4745	0.98503	1.0396	0.056015	0.016669	0.69935	1.1125	0.15383	0.10999	0.63213	1.1122	0.15346
Lyso-PC(16:0)	0.045887	0.92289	0.8204	-0.28559	0.47726	0.98503	0.92404	-0.11398	0.51537	0.99457	0.9426	-0.085279	0.78681	0.97983	0.96788	-0.047096
BIOTIN_neg_2	0.1198	0.99674	1.0565	0.079328	0.4792	0.98503	1.0374	0.052939	0.64615	0.99457	0.97993	-0.02925	0.75386	0.97983	1.0216	0.030808
TAG483-FA182	0.56253	0.99674	0.8668	-0.20622	0.47938	0.98503	1.2287	0.29718	0.48111	0.99457	0.93634	-0.094901	0.32899	0.82083	1.1243	0.16907
GLUTAMINE_pos_1	0.78036	0.99674	0.98493	-0.021912	0.48016	0.98503	1.0423	0.059713	0.37986	0.99457	0.96669	-0.048875	0.5325	0.88881	1.0472	0.066505
PC160/182	0.36871	0.99674	0.91828	-0.123	0.48084	0.98503	1.0401	0.056664	0.51207	0.99457	1.0221	0.031583	0.31147	0.80115	1.0628	0.087935
CYTOSINE_pos_1	0.6431	0.99674	0.97096	-0.042511	0.48142	0.98503	0.97124	-0.042108	0.54665	0.99457	0.97675	-0.033932	0.7023	0.96686	0.98555	-0.021004
PE180/226	0.135	0.99674	0.8562	-0.22398	0.48272	0.98503	0.89585	-0.15867	0.5789	0.99457	1.0584	0.081845	0.41848	0.85646	0.83577	-0.25883
LPA182	0.70956	0.99674	0.89061	-0.16714	0.4837	0.98503	1.1292	0.17525	0.82778	0.99457	0.93937	-0.090242	0.15762	0.68725	1.43	0.51598
TAG525-FA204	0.22546	0.99674	0.68229	-0.55154	0.48398	0.98503	1.1737	0.23112	0.91666	0.99457	0.87318	-0.19566	0.98509	0.9964	0.92033	-0.11978
LPC160	0.28544	0.99674	0.86696	-0.20595	0.48491	0.98503	1.0563	0.079044	0.58136	0.99457	1.0138	0.019733	0.2804	0.77067	1.0876	0.12113
MAG160	0.77107	0.99674	1.007	0.009997	0.48527	0.98503	0.97283	-0.039734	0.57898	0.99457	0.98029	-0.028718	0.50167	0.88787	0.95268	-0.069936
TAG543-FA160	0.88896	0.99674	0.92729	-0.10891	0.48543	0.98503	0.99023	-0.014161	0.69762	0.99457	0.84985	-0.23472	0.95541	0.99306	0.77439	-0.36887
BIOTIN_pos_4	0.14374	0.99674	0.95504	-0.066372	0.48607	0.98503	0.96531	-0.05093	0.61532	0.99457	0.98102	-0.027645	0.59087	0.92169	0.96347	-0.053686
TAG545-FA161	0.80305	0.99674	0.84614	-0.24103	0.4866	0.98503	0.9377	-0.092798	0.70056	0.99457	0.82569	-0.27633	0.94315	0.99063	0.70421	-0.50593
TAG522-FA200	0.79379	0.99674	0.77665	-0.36466	0.48786	0.98503	1.0415	0.058634	0.74362	0.99457	1.0189	0.026976	0.38498	0.85269	1.1218	0.16583
SMd181/120	0.53642	0.99674	1.0262	0.037368	0.49226	0.98503	1.1038	0.14242	0.57444	0.99457	1.0862	0.11923	0.521	0.88787	1.1395	0.18841
2-HYDROXYBUTYRATE_neg_3	0.21216	0.99674	1.2064	0.27077	0.49336	0.98503	0.87034	-0.20035	0.71987	0.99457	0.99372	-0.0090924	0.24797	0.7431	0.73815	-0.43802
NORMETANEPHRINE_pos_1	0.94843	0.99674	1.0245	0.034911	0.4982	0.98503	1.0828	0.11473	0.51213	0.99457	1.0615	0.086172	0.44159	0.87191	1.1236	0.16813
L-CARNITINE_pos_1	0.8743	0.99674	0.99853	-0.0021237	0.4991	0.98503	0.92882	-0.10652	0.95351	0.99457	0.99617	-0.0055392	0.71244	0.96711	1.0104	0.014869
PE160/205	0.46309	0.99674	0.9537	-0.068398	0.49923	0.98503	1.1038	0.14246	0.12486	0.99457	1.4705	0.55628	0.23069	0.73936	1.5127	0.59715
LPE183	0.53178	0.99674	0.92532	-0.11197	0.50113	0.98503	1.1535	0.20597	0.62022	0.99457	1.0392	0.055502	0.35995	0.84423	1.1297	0.17594
SMd181/202	0.17659	0.99674	1.1337	0.18103	0.50123	0.98503	1.1028	0.14112	0.93428	0.99457	1.0184	0.02628	0.882	0.98917	0.9867	-0.019322
PC160/225	0.72354	0.99674	0.92943	-0.10558	0.50269	0.98503	1.0519	0.073048	0.95964	0.99457	0.99138	-0.012495	0.71322	0.96711	1.0093	0.013391
LPC120	0.28742	0.99674	0.51684	-0.9522	0.50417	0.98503	0.97686	-0.03378	0.32782	0.99457	1.2248	0.29253	0.12445	0.65401	1.4381	0.52415
TAG545-FA203	0.74658	0.99674	0.81025	-0.30356	0.50448	0.98503	0.88903	-0.16969	0.60922	0.99457	0.78511	-0.34903	0.83726	0.98862	0.65149	-0.61818
GLUCURONATE_neg_3	0.86796	0.99674	1.028	0.039776	0.50556	0.98503	0.90639	-0.14179	0.83976	0.99457	0.96789	-0.047078	0.89623	0.99063	0.96483	-0.051651
DIHYDROXYACETONE PHOSPHATE_neg_2	0.024256	0.92289	1.189	0.24977	0.50795	0.98503	0.96652	-0.049132	0.99698	0.99983	0.98476	-0.022155	0.98398	0.9964	1.0103	0.014787
TAG504-FA182	0.69978	0.99674	0.97398	-0.038038	0.50913	0.98503	1.0232	0.033114	0.62075	0.99457	0.9633	-0.053944	0.5915	0.92169	0.84815	-0.23761
CREATININE_pos_5	0.3876	0.99674	0.96473	-0.051809	0.5104	0.98503	1.0523	0.073506	0.75139	0.99457	1.0334	0.047386	0.66178	0.95322	1.0601	0.084244
TAG543-FA201	0.93254	0.99674	0.97445	-0.037335	0.5115	0.98503	1.0023	0.0032899	0.79258	0.99457	0.9268	-0.10967	0.62327	0.93658	0.84381	-0.24502
PE180/180	0.34132	0.99674	0.91752	-0.12418	0.5132	0.98503	0.92523	-0.11211	0.53703	0.99457	1.0521	0.073337	0.65409	0.95322	0.92926	-0.10585
HCER220	0.47245	0.99674	1.022	0.031363	0.51516	0.98503	1.0521	0.073241	0.50407	0.99457	0.95687	-0.063604	0.48729	0.88787	1.0727	0.10123
LPE225	0.88845	0.99674	0.9186	-0.12249	0.51708	0.98503	1.0697	0.097252	0.95047	0.99457	0.9387	-0.091258	0.70309	0.96686	1.0138	0.01984
PI180/180	0.2758	0.99674	0.92793	-0.10791	0.51818	0.98503	1.0727	0.10124	0.67358	0.99457	1.0536	0.075288	0.4022	0.85309	1.135	0.18275
METANEPHRINE_pos_1	0.25344	0.99674	0.90951	-0.13683	0.51895	0.98503	0.91776	-0.12381	0.81848	0.99457	0.97413	-0.037815	0.37691	0.85105	0.84736	-0.23895
D-ribo-Phytosphingosine	0.54957	0.99674	1.0236	0.033685	0.51972	0.98503	1.025	0.035639	0.012133	0.60661	1.1026	0.14087	0.23451	0.73936	1.0706	0.098383
TAG566-FA204	0.63852	0.99674	0.84486	-0.24322	0.51996	0.98503	0.80595	-0.31124	0.60002	0.99457	0.83581	-0.25875	0.41721	0.85646	0.66895	-0.58003
CIS-4-HYDROXY-D-PROLINE_pos_2	0.11112	0.99674	0.88598	-0.17465	0.52026	0.98503	0.9698	-0.044235	0.16214	0.99457	0.81545	-0.29433	0.54967	0.89988	0.91988	-0.12048
PS160/180_2	0.19878	0.99674	0.85037	-0.23384	0.52179	0.98503	0.94259	-0.085303	0.94378	0.99457	0.95679	-0.063723	0.51629	0.88787	0.91248	-0.13214
PEP-182/204	0.62643	0.99674	0.93689	-0.094048	0.52311	0.98503	1.0711	0.099133	0.29258	0.99457	1.1217	0.16566	0.17689	0.70068	1.2169	0.28325
LPC180	0.51105	0.99674	0.89385	-0.1619	0.52326	0.98503	1.0482	0.067888	0.69307	0.99457	0.99902	-0.00142	0.23469	0.73936	1.0966	0.13298
TAG546-FA204	0.66397	0.99674	0.80232	-0.31776	0.52401	0.98503	0.93517	-0.096699	0.90935	0.99457	0.86428	-0.21042	0.85834	0.98892	0.70949	-0.49515
SPERMIDINE_pos_2	0.82251	0.99674	0.91982	-0.12058	0.52425	0.98503	1.5931	0.67187	0.62209	0.99457	1.1536	0.20616	0.74752	0.97867	2.0919	1.0648
PC182/183	0.09786	0.99674	0.87723	-0.18897	0.52469	0.98503	1.1237	0.16831	0.91481	0.99457	1.0404	0.057119	0.25425	0.74685	1.2531	0.32549
TAG484-FA160	0.38569	0.99674	0.74386	-0.4269	0.5266	0.98503	1.0684	0.095466	0.40427	0.99457	0.83182	-0.26566	0.23621	0.73936	1.0982	0.13514
9S,11R,15S-Trihydroxy-13E-prostaenoic acid	0.18911	0.99674	1.1834	0.24293	0.5295	0.98503	1.0872	0.12064	0.023439	0.83207	1.3338	0.4155	0.22978	0.73936	1.2233	0.29076
LPC183	0.20115	0.99674	0.84493	-0.2431	0.53227	0.98503	1.1484	0.19959	0.67317	0.99457	1.0442	0.062378	0.30942	0.80115	1.2381	0.30811
1,2-Dioleoylphosphatidylethanolamine	0.05295	0.92289	0.87508	-0.19251	0.5353	0.98503	1.1052	0.1443	0.80392	0.99457	0.95617	-0.064662	0.94643	0.99063	1.0319	0.045358
TAG482-FA140	0.40007	0.99674	0.86979	-0.20126	0.53656	0.98503	1.1719	0.22882	0.41251	0.99457	0.95041	-0.073374	0.34612	0.83827	1.0827	0.1147
GLUCONATE_neg_2	0.24323	0.99674	1.0545	0.07651	0.53764	0.98503	0.92778	-0.10814	0.70574	0.99457	0.96553	-0.050604	0.77299	0.97983	0.95413	-0.067742
PE160/226	0.16336	0.99674	0.80512	-0.31273	0.5402	0.98503	0.92364	-0.11459	0.50864	0.99457	1.0485	0.06829	0.50127	0.88787	0.87145	-0.19851
HYDROXYISOCAPROIC ACID_neg_2	0.12371	0.99674	1.1353	0.18312	0.54022	0.98503	0.99602	-0.0057576	0.92924	0.99457	0.92724	-0.10899	0.24491	0.74191	1.208	0.27262
TAG568-FA160	0.67236	0.99674	1.0852	0.11802	0.54439	0.98503	0.80271	-0.31705	0.57372	0.99457	1.3212	0.40189	0.77626	0.97983	0.84991	-0.23461
PE180/204	0.41387	0.99674	0.93042	-0.10404	0.54467	0.98503	1.0656	0.091674	0.4808	0.99457	1.0398	0.056302	0.99496	0.99712	0.96404	-0.052841
-D-Glucopyranosiduronic acid, 3,5-1-methylene-17-oxoandrostan-3-yl	0.22601	0.99674	1.0341	0.04832	0.54552	0.98503	1.0234	0.033336	0.045657	0.98002	1.0612	0.085637	0.17108	0.70068	1.059	0.082738
TAG568-FA225	0.50805	0.99674	0.91212	-0.1327	0.5458	0.98503	0.76475	-0.38693	0.64062	0.99457	1.0383	0.054232	0.75803	0.97983	0.70502	-0.50426
FFA205	0.52743	0.99674	0.93722	-0.093535	0.54701	0.98503	0.82971	-0.26932	0.1108	0.99457	1.4752	0.56091	0.36586	0.84423	1.4166	0.50244
LPI203	0.53191	0.99674	0.86806	-0.20413	0.54837	0.98503	0.90821	-0.13889	0.5914	0.99457	0.95939	-0.059813	0.50257	0.88787	0.91296	-0.13138
PC150/161	0.885	0.99674	0.88086	-0.18302	0.54858	0.98503	1.1264	0.17176	0.77305	0.99457	1.0206	0.029466	0.35811	0.84423	1.2831	0.35967
GERANYL-PP_neg_1	0.30969	0.99674	1.0909	0.1255	0.55007	0.98503	0.88827	-0.17093	0.96796	0.99457	1.0034	0.0048939	0.70838	0.96686	0.86409	-0.21075
PC160/201	0.42493	0.99674	0.92272	-0.11604	0.55322	0.98503	0.91043	-0.13538	0.81768	0.99457	1.0126	0.018064	0.82115	0.98472	0.98298	-0.024759
DOPAMINE_pos_4	0.35317	0.99674	1.0841	0.11651	0.55361	0.98503	1.0737	0.10259	0.57382	0.99457	1.0648	0.090625	0.50875	0.88787	1.1106	0.15128
1-METHYL-L-HISTIDINE_pos_4	0.49316	0.99674	0.92257	-0.11627	0.55383	0.98503	0.88459	-0.17692	0.78446	0.99457	1.086	0.11904	0.42224	0.85646	1.3199	0.40048
2-KETOHEXANOIC ACID_pos_2	0.12432	0.99674	0.94926	-0.075124	0.55407	0.98503	0.98454	-0.022479	0.5061	0.99457	0.97916	-0.030391	0.48718	0.88787	0.96379	-0.053202
TRYPTOPHAN_pos_1	0.99246	0.99678	1.0004	0.00062338	0.55422	0.98503	1.0371	0.052502	0.26103	0.99457	1.0547	0.076841	0.1409	0.65834	1.1095	0.14993
CREATINE_pos_1	0.2105	0.99674	0.88531	-0.17575	0.55424	0.98503	0.91958	-0.12096	0.91739	0.99457	0.94152	-0.086944	0.94148	0.99063	0.90283	-0.14748
TAG503-FA182	0.73071	0.99674	0.9061	-0.14226	0.55457	0.98503	1.0116	0.016686	0.97341	0.99457	0.88179	-0.1815	0.84081	0.98862	0.80854	-0.3066
PC140/140	0.3188	0.99674	0.71993	-0.47407	0.55655	0.98503	1.1224	0.1666	0.23323	0.99457	1.1611	0.21549	0.21763	0.73936	1.4143	0.50004
TAG483-FA140	0.35862	0.99674	0.8238	-0.27963	0.55734	0.98503	1.0776	0.10782	0.53911	0.99457	0.89943	-0.15291	0.43739	0.87007	0.93566	-0.095942
LPC204	0.17055	0.99674	0.81508	-0.29499	0.55838	0.98503	0.86938	-0.20194	0.67865	0.99457	0.86587	-0.20777	0.67362	0.95855	0.78211	-0.35457
HCER240	0.84983	0.99674	1.005	0.0071254	0.56059	0.98503	1.0542	0.076195	0.47242	0.99457	0.94629	-0.079639	0.72715	0.97362	1.041	0.05792
TAG545-FA224	0.3405	0.99674	0.73808	-0.43816	0.56105	0.98503	1.0658	0.091991	0.56699	0.99457	0.80594	-0.31126	0.66441	0.95322	0.75714	-0.40137
3-HYDROXYANTHRANILIC ACID_pos_1	0.67372	0.99674	0.96846	-0.046241	0.56193	0.98503	1.0368	0.052117	0.21408	0.99457	1.0724	0.10084	0.23003	0.73936	1.0929	0.1281
PC160/226	0.18059	0.99674	0.85994	-0.21769	0.56213	0.98503	0.92888	-0.10643	0.78412	0.99457	1.0718	0.099986	0.61111	0.92925	0.94284	-0.084912
HOMOCYSTEIC ACID_pos_1	0.49878	0.99674	1.0276	0.039304	0.56232	0.98503	1.0372	0.052674	0.37128	0.99457	1.0619	0.086596	0.020861	0.50419	1.2651	0.33925
HCER201	0.28553	0.99674	1.0769	0.10692	0.56282	0.98503	1.0869	0.12021	0.6464	0.99457	0.96644	-0.049246	0.7707	0.97983	0.97624	-0.034695
UREIDOPROPIONIC ACID_pos_2	0.12805	0.99674	0.89463	-0.16064	0.56323	0.98503	0.91995	-0.12037	0.43689	0.99457	0.89749	-0.15603	0.59433	0.92352	0.85382	-0.228
URIDINE TRIPHOSPHATE_neg_1	0.12689	0.99674	1.1351	0.1828	0.56373	0.98503	0.82165	-0.2834	0.37405	0.99457	0.78039	-0.35773	0.39902	0.85309	0.66723	-0.58374
CYCLIC AMP_pos_1	0.61251	0.99674	1.101	0.13885	0.56373	0.98503	6.0259	2.5912	0.93951	0.99457	2.2253	1.154	0.1215	0.65401	15.579	3.9616
SMd181/140	0.16357	0.99674	1.0436	0.061603	0.56447	0.98503	1.0246	0.035092	0.75065	0.99457	1.0126	0.018111	0.54179	0.89682	1.0305	0.04337
TAG545-FA183	0.96056	0.99674	0.96862	-0.045992	0.56501	0.98503	0.83058	-0.26781	0.48905	0.99457	0.83363	-0.26251	0.46922	0.87608	0.66077	-0.59779
BETAINE_pos_2	0.15334	0.99674	1.0954	0.13139	0.56592	0.98503	0.9778	-0.032383	0.60168	0.99457	0.93679	-0.094207	0.65275	0.95322	0.97215	-0.040745
160-226 PE	0.32041	0.99674	1.0726	0.10109	0.56603	0.98503	1.0278	0.039623	0.029474	0.90261	1.2432	0.3141	0.23983	0.73936	1.132	0.1789
TAG567-FA181	0.79033	0.99674	0.96335	-0.053869	0.56843	0.98503	0.81359	-0.29762	0.83075	0.99457	1.074	0.10302	0.7012	0.96686	0.78478	-0.34965
DAG180/182	0.85152	0.99674	0.97808	-0.031976	0.56966	0.98503	1.068	0.094947	0.7606	0.99457	0.89849	-0.15442	0.58927	0.92169	0.93121	-0.10283
DAG182/226	0.75954	0.99674	1.0185	0.026494	0.57015	0.98503	0.90876	-0.13803	0.37795	0.99457	1.3177	0.398	0.87428	0.98892	0.88617	-0.17435
TAG568-FA161	0.65357	0.99674	1.0404	0.057111	0.57338	0.98503	0.81924	-0.28765	0.71561	0.99457	1.2612	0.33478	0.78156	0.97983	0.86851	-0.20339
PYROPHOSPHATE_neg_3	0.10958	0.99674	1.0665	0.092859	0.57342	0.98503	1.011	0.015778	0.16308	0.99457	1.0992	0.13651	0.21506	0.73936	1.1212	0.16501
SMd181/200	0.80483	0.99674	1.0045	0.0065067	0.57377	0.98503	1.0242	0.034429	0.29674	0.99457	1.045	0.063467	0.52567	0.88787	1.0322	0.045749
ALLANTOIN_neg_2	0.20239	0.99674	1.101	0.13883	0.57473	0.98503	1.1148	0.15683	0.569	0.99457	0.89368	-0.16218	0.95459	0.99306	1.0384	0.054334
DAG160/181	0.68156	0.99674	0.82053	-0.28537	0.57562	0.98503	1.107	0.1467	0.7722	0.99457	0.9201	-0.12013	0.55301	0.89988	1.0428	0.060441
TAG502-FA182	0.70535	0.99674	0.89801	-0.1552	0.57676	0.98503	1.0205	0.029216	0.80145	0.99457	0.89835	-0.15464	0.73466	0.97658	0.83223	-0.26495
PEP-180/204	0.21221	0.99674	0.92446	-0.11332	0.57707	0.98503	1.0572	0.080243	0.67233	0.99457	1.0233	0.033195	0.43006	0.86306	1.0724	0.10085
C18Plasm-18:1 PC	0.0483	0.92289	0.88005	-0.18434	0.57809	0.98503	1.1035	0.14209	0.56664	0.99457	1.0693	0.096604	0.43584	0.86885	1.1514	0.20345
GLUCOSAMINE 6-PHOSPHATE_neg_2	0.076312	0.99674	1.1507	0.20247	0.57829	0.98503	0.92879	-0.10657	0.66261	0.99457	0.91105	-0.1344	0.71666	0.96849	0.87863	-0.18668
TAG520-FA180	0.95616	0.99674	1.0038	0.0054909	0.57852	0.98503	1.1129	0.15433	0.53812	0.99457	0.79876	-0.32417	0.78549	0.97983	0.92861	-0.10685
TAG481-FA181	0.46961	0.99674	0.89054	-0.16724	0.58118	0.98503	1.2744	0.34983	0.59603	0.99457	0.88466	-0.1768	0.39842	0.85309	1.1982	0.26083
MAG225	0.36616	0.99674	0.95763	-0.062454	0.58129	0.98503	0.99341	-0.0095458	0.82513	0.99457	1.0164	0.023415	0.8077	0.97983	1.0246	0.034997
181 SM d181/1819Z	0.15086	0.99674	1.0701	0.097753	0.58394	0.98503	1.0257	0.036577	0.0084802	0.60661	1.234	0.30339	0.030291	0.50419	1.2565	0.32946
INDOLEACRYLIC ACID_neg_2	0.36374	0.99674	1.0476	0.067137	0.58465	0.98503	0.84968	-0.23502	0.48722	0.99457	1.1217	0.16574	0.28138	0.77067	1.1776	0.23581
TAG484-FA204	0.37289	0.99674	0.73351	-0.44711	0.5881	0.98503	1.4347	0.52077	0.27385	0.99457	1.0899	0.12419	0.33673	0.83101	1.3046	0.38356
3-HYDROXYBUTYRYL-CoA_-2_neg_4	0.15856	0.99674	0.94099	-0.087752	0.58842	0.98503	1.0314	0.044541	0.026457	0.90261	0.90135	-0.14984	0.3914	0.85288	0.93526	-0.096564
TAG563-FA181	0.89866	0.99674	0.86592	-0.20769	0.58917	0.98503	0.86653	-0.20667	0.59504	0.99457	0.88383	-0.17817	0.76607	0.97983	0.84377	-0.24507
PC180/181	0.62644	0.99674	0.93818	-0.092069	0.58974	0.98503	1.0819	0.11355	0.81387	0.99457	0.95835	-0.061382	0.44807	0.87191	1.1078	0.14769
TAG500-FA160	0.61105	0.99674	0.87861	-0.18671	0.58978	0.98503	1.1522	0.20445	0.93606	0.99457	0.85827	-0.22049	0.65348	0.95322	0.98379	-0.023581
TAG567-FA205	0.68424	0.99674	0.96957	-0.044576	0.59154	0.98503	0.8233	-0.28051	0.62316	0.99457	1.3663	0.45027	0.9724	0.9964	1.083	0.11497
TAG484-FA120	0.92463	0.99674	0.90983	-0.13633	0.59375	0.98503	1.2771	0.35291	0.28254	0.99457	1.0628	0.087878	0.24552	0.74191	1.1426	0.19234
TAG542-FA202	0.64032	0.99674	0.88505	-0.17618	0.59428	0.98503	0.98196	-0.026257	0.58843	0.99457	0.80242	-0.31757	0.94494	0.99063	0.78339	-0.35221
TAG481-FA161	0.14267	0.99674	0.66453	-0.5896	0.59441	0.98503	1.3508	0.43382	0.77794	0.99457	0.93376	-0.098875	0.6036	0.92925	1.1871	0.24741
TAG483-FA181	0.65834	0.99674	0.868	-0.20424	0.59577	0.98503	1.2879	0.36506	0.63055	0.99457	0.95669	-0.063881	0.30421	0.80081	1.251	0.32312
LCER(14:0)	0.035772	0.92289	1.1619	0.21643	0.59679	0.98503	1.0589	0.082633	0.24772	0.99457	0.90457	-0.1447	0.92802	0.99063	1.035	0.049672
TAG481-FA140	0.45649	0.99674	0.88663	-0.1736	0.59727	0.98503	1.2443	0.31536	0.57747	0.99457	0.90657	-0.1415	0.37804	0.85105	1.1805	0.23945
TAG565-FA225	0.81169	0.99674	0.86346	-0.2118	0.59788	0.98503	0.73333	-0.44747	0.76929	0.99457	0.84748	-0.23874	0.57076	0.91301	0.62008	-0.68948
TYROSINE_pos_1	0.33837	0.99674	1.0442	0.062429	0.59925	0.98503	1.0291	0.041414	0.23349	0.99457	1.0804	0.11157	0.014082	0.46522	1.2669	0.3413
TAG501-FA201	0.3811	0.99674	0.90627	-0.142	0.60027	0.98503	1.3355	0.4174	0.67369	0.99457	0.90649	-0.14163	0.38346	0.85269	1.354	0.43721
3-METHYLAMINO-L-ALANINE_pos_2	0.2061	0.99674	1.0876	0.12116	0.60047	0.98503	0.97927	-0.030224	0.47468	0.99457	0.89943	-0.15291	0.64485	0.952	0.96047	-0.058193
PEP-160/226	0.28444	0.99674	0.90936	-0.13708	0.6008	0.98503	0.92716	-0.10911	0.55973	0.99457	1.0494	0.069516	0.80231	0.97983	0.94289	-0.084833
TETRADECANEDIOIC ACID_pos_1	0.31689	0.99674	1.0401	0.056789	0.6019	0.98503	0.98137	-0.027132	0.73277	0.99457	0.98949	-0.015243	0.8342	0.98841	0.99213	-0.011405
FFA240	0.059993	0.92289	1.1192	0.1625	0.60399	0.98503	1.0182	0.026081	0.051895	0.99457	1.2413	0.31182	0.13867	0.65834	1.2194	0.28619
TAG543-FA203	0.61983	0.99674	0.82026	-0.28585	0.60417	0.98503	0.95787	-0.062091	0.36359	0.99457	0.73033	-0.45337	0.82839	0.98659	0.71075	-0.49259
PE180/181	0.37877	0.99674	0.9309	-0.1033	0.60453	0.98503	1.0677	0.09457	0.95212	0.99457	0.99718	-0.0040803	0.3516	0.84074	1.1275	0.17317
TRANS-4-HYDROXY-L-PROLINE_pos_2	0.1709	0.99674	0.90156	-0.14951	0.60475	0.98503	0.983	-0.024733	0.25019	0.99457	0.81725	-0.29116	0.7651	0.97983	0.96052	-0.058108
TAG521-FA201	0.41119	0.99674	0.824	-0.27929	0.60518	0.98503	1.1	0.13747	0.76748	0.99457	0.81249	-0.29958	0.4665	0.87608	1.021	0.030053
PC140/204	0.13055	0.99674	0.83861	-0.25392	0.60621	0.98503	1.0403	0.057046	0.32496	0.99457	1.1094	0.1498	0.45099	0.87191	1.0757	0.10524
TAG481-FA160	0.30596	0.99674	0.79775	-0.32599	0.60624	0.98503	1.2521	0.32431	0.60848	0.99457	0.91468	-0.12866	0.44723	0.87191	1.1792	0.23786
ARGININE_pos_1	0.951	0.99674	0.97198	-0.041009	0.60807	0.98503	0.91292	-0.13144	0.51115	0.99457	1.0897	0.12395	0.52942	0.88846	0.92383	-0.1143
TAG546-FA161	0.77198	0.99674	0.82951	-0.26967	0.60815	0.98503	0.91625	-0.12619	0.97626	0.99457	0.90802	-0.13921	0.97705	0.9964	0.72955	-0.45493
BUTYRYL-COA_neg_2	0.08335	0.99674	1.0682	0.095217	0.6105	0.98503	0.99312	-0.0099649	0.6001	0.99457	1.007	0.010129	0.46709	0.87608	0.9952	-0.0069416
L-ORNITHINE_pos_1	0.24044	0.99674	1.0734	0.10218	0.61052	0.98503	1.0431	0.06089	0.44134	0.99457	1.0434	0.061255	0.057804	0.53129	1.2619	0.33562
TAG503-FA140	0.84108	0.99674	0.95665	-0.063942	0.61115	0.98503	1.0426	0.060132	0.89995	0.99457	0.88165	-0.18173	0.61064	0.92925	0.87015	-0.20067
TAG566-FA181	0.94906	0.99674	0.88679	-0.17333	0.61136	0.98503	0.79463	-0.33164	0.76217	0.99457	0.88011	-0.18425	0.59146	0.92169	0.68319	-0.54964
LPC181	0.52978	0.99674	0.90241	-0.14815	0.61221	0.98503	1.0543	0.076349	0.91322	0.99457	0.98118	-0.027412	0.2953	0.79234	1.1326	0.17965
TAG523-FA161	0.5898	0.99674	0.88592	-0.17475	0.61255	0.98503	0.80358	-0.31549	0.31061	0.99457	0.76144	-0.3932	0.51342	0.88787	0.63409	-0.65723
TAG563-FA182	0.50631	0.99674	0.97036	-0.043412	0.61371	0.98503	1.0197	0.028133	0.75015	0.99457	0.96868	-0.045915	0.34877	0.83833	1.1059	0.1452
PC180/140	0.30944	0.99674	0.89739	-0.1562	0.61434	0.98503	1.0546	0.076659	0.59639	0.99457	1.0264	0.037644	0.47308	0.87755	1.0914	0.12616
TAG563-FA201	0.76594	0.99674	0.86306	-0.21246	0.61458	0.98503	0.89815	-0.15498	0.63264	0.99457	0.89941	-0.15296	0.87636	0.98892	0.90872	-0.1381
TAG483-FA161	0.28098	0.99674	0.78374	-0.35155	0.61486	0.98503	1.0641	0.089628	0.7327	0.99457	0.87375	-0.19471	0.55658	0.90286	0.91637	-0.12599
PEO-160/204	0.68431	0.99674	0.99061	-0.013604	0.62321	0.98503	1.0796	0.1105	0.62435	0.99457	1.0609	0.085321	0.82091	0.98472	1.0282	0.040155
TAG485-FA183	0.50138	0.99674	0.8314	-0.26639	0.62354	0.98503	1.0874	0.12085	0.38077	0.99457	0.8631	-0.21241	0.38708	0.85269	0.85903	-0.21922
3-HYDROXYPHENYLACETIC ACID_neg_1	0.10042	0.99674	1.2764	0.35213	0.62439	0.98503	1.1964	0.25864	0.87039	0.99457	1.0249	0.035433	0.21586	0.73936	1.4028	0.48834
GUANINE_pos_3	0.89706	0.99674	0.38936	-1.3608	0.62472	0.98503	1.4703	0.55609	0.56679	0.99457	1.8333	0.87445	0.99188	0.9964	1.131	0.1776
PHOSPHORYLCHOLINE_pos_1	0.001574	0.73627	0.83496	-0.26023	0.62542	0.98503	0.95404	-0.067873	0.17678	0.99457	0.89807	-0.1551	0.54414	0.89756	0.93274	-0.10046
PI181/183	0.22689	0.99674	0.93987	-0.089468	0.62697	0.98503	1.0349	0.049426	0.8655	0.99457	1.0425	0.060006	0.69881	0.96686	1.0843	0.11675
5-THYMIDYLIC ACID_neg_1	0.82547	0.99674	1.0037	0.0053957	0.62908	0.98503	1.0245	0.034964	0.43265	0.99457	0.96539	-0.050811	0.69141	0.96686	1.0433	0.061176
PEP-160/205	0.72798	0.99674	1.0636	0.088996	0.62992	0.98503	1.1518	0.20393	0.32456	0.99457	1.4655	0.55141	0.19684	0.73151	1.8383	0.87838
TAG503-FA160	0.50944	0.99674	0.84657	-0.2403	0.63097	0.98503	0.99033	-0.014026	0.93665	0.99457	0.90198	-0.14883	0.96301	0.9955	0.79237	-0.33575
DAG161/182	0.52017	0.99674	0.83157	-0.26609	0.63386	0.98503	0.99067	-0.013528	0.81918	0.99457	0.95218	-0.070699	0.88852	0.99063	0.80831	-0.30702
TAG484-FA161	0.22044	0.99674	0.77323	-0.37102	0.63397	0.98503	1.048	0.067571	0.6908	0.99457	0.85661	-0.22329	0.5017	0.88787	0.94092	-0.087853
TAG501-FA180	0.47891	0.99674	0.88926	-0.16932	0.63444	0.98503	1.1715	0.22831	0.78376	0.99457	0.7847	-0.34978	0.66063	0.95322	0.98719	-0.018601
PEP-181/205	0.89891	0.99674	1.0828	0.1148	0.63735	0.98503	1.1528	0.20514	0.28846	0.99457	1.4851	0.57059	0.29049	0.78399	1.5409	0.62374
TAG522-FA201	0.45535	0.99674	0.88557	-0.17533	0.6376	0.98503	1.1509	0.20278	0.86308	0.99457	0.93666	-0.094402	0.60706	0.92925	1.0754	0.10485
TAG544-FA180	0.30987	0.99674	1.0977	0.1345	0.63782	0.98503	0.99948	-0.00074674	0.82601	0.99457	0.89315	-0.16303	0.85696	0.98892	0.81044	-0.30322
PC160/120	0.21577	0.99674	0.71672	-0.48053	0.63853	0.98503	1.1054	0.14457	0.24944	0.99457	1.2744	0.34981	0.3359	0.83101	1.3855	0.47042
TAG545-FA160	0.70452	0.99674	0.82298	-0.28106	0.63872	0.98503	0.94132	-0.087246	0.97585	0.99457	0.88101	-0.18276	0.87106	0.98892	0.7376	-0.43908
ISOVALERIC ACID_neg_1	0.70206	0.99674	0.98325	-0.024371	0.63917	0.98503	0.97073	-0.042861	0.72306	0.99457	1.0046	0.0066522	0.49293	0.88787	0.91891	-0.12201
TAG503-FA141	0.91944	0.99674	0.97102	-0.042421	0.63921	0.98503	1.0912	0.12596	0.50264	0.99457	0.75844	-0.3989	0.46811	0.87608	1.0286	0.040724
PEP-180/226	0.29544	0.99674	0.91318	-0.13102	0.63939	0.98503	0.94305	-0.084599	0.836	0.99457	1.0274	0.039057	0.78322	0.97983	0.95475	-0.066799
HCER200	0.74172	0.99674	1.0094	0.013495	0.64137	0.98503	1.0459	0.064809	0.19947	0.99457	0.91615	-0.12635	0.50575	0.88787	0.95654	-0.064107
2,3-BUTANEDIOL_pos_1	0.477	0.99674	0.9835	-0.023999	0.64165	0.98503	1.0235	0.033461	0.57209	0.99457	1.0187	0.026693	0.38196	0.85269	1.0481	0.067811
PHENYLALANINE_pos_1	0.016213	0.92289	1.1232	0.16756	0.64353	0.98503	1.0445	0.062811	0.33252	0.99457	1.0536	0.075369	0.15354	0.68725	1.1734	0.23065
1-Stearoyl-sn-glycero-3-phospho-1'-myo-inositol	0.31488	0.99674	0.80773	-0.30806	0.64688	0.98503	0.99509	-0.007108	0.04475	0.98002	0.80551	-0.31203	0.26385	0.75732	0.79647	-0.3283
LPC200	0.63572	0.99674	0.91865	-0.12241	0.64799	0.98503	1.0669	0.093422	0.72724	0.99457	1.0194	0.027687	0.080425	0.56666	1.3694	0.45354
PI180/224	0.42423	0.99674	0.92175	-0.11755	0.65107	0.98503	0.99506	-0.0071452	0.78944	0.99457	0.98123	-0.027337	0.82173	0.98472	0.91061	-0.13509
N-ACETYLGLUTAMINE_pos_2	0.57195	0.99674	0.96696	-0.048478	0.65257	0.98503	1.018	0.025706	0.34328	0.99457	1.0421	0.059492	0.30877	0.80115	1.0622	0.087062
TAG544-FA161	0.83502	0.99674	0.91092	-0.1346	0.65338	0.98503	0.94038	-0.08868	0.60562	0.99457	0.83965	-0.25214	0.89178	0.99063	0.71908	-0.47577
SMd181/220	0.65382	0.99674	1.0108	0.015541	0.656	0.98503	0.98112	-0.027504	0.80956	0.99457	1.0091	0.013068	0.79539	0.97983	0.97936	-0.030087
PC140/161	0.082994	0.99674	0.68442	-0.54706	0.65618	0.98503	1.051	0.071744	0.63635	0.99457	1.0858	0.11873	0.46899	0.87608	1.1588	0.21257
PEO-180/205	0.92143	0.99674	1.1257	0.17084	0.65739	0.98503	1.1141	0.15593	0.29597	0.99457	1.3374	0.41946	0.38272	0.85269	1.3764	0.46086
TAG561-FA160	0.34239	0.99674	0.67284	-0.57166	0.65899	0.98503	1.1251	0.17011	0.83249	0.99457	0.89103	-0.16645	0.14309	0.66368	1.836	0.87655
5-Cholestan-3-ol	0.97002	0.99674	1.0063	0.0090099	0.66009	0.98503	1.0373	0.052789	0.028801	0.90261	1.1375	0.1858	0.46615	0.87608	1.0608	0.085187
TAG569-FA183	0.4198	0.99674	0.87395	-0.19438	0.66086	0.98503	0.83714	-0.25647	0.55146	0.99457	1.1458	0.19638	0.76595	0.97983	0.77193	-0.37346
SMd181/141	0.30094	0.99674	1.0577	0.080954	0.6609	0.98503	1.0445	0.062839	0.4453	0.99457	1.0573	0.080415	0.70735	0.96686	1.0221	0.031488
DCER180	0.66559	0.99674	1.0526	0.07396	0.66127	0.98503	0.93234	-0.10107	0.086888	0.99457	0.848	-0.23786	0.057091	0.53129	0.73247	-0.44915
TAG523-FA160	0.98182	0.99678	0.95295	-0.069527	0.66198	0.98503	0.97064	-0.042996	0.82797	0.99457	0.87703	-0.1893	0.91473	0.99063	0.80956	-0.30479
CER240	0.24535	0.99674	0.91173	-0.13332	0.66436	0.98503	1.0236	0.033628	0.5552	0.99457	1.0205	0.029291	0.16089	0.6907	1.1356	0.18342
TAG565-FA181	0.96914	0.99674	0.88898	-0.16978	0.66628	0.98503	0.79045	-0.33926	0.57846	0.99457	0.79649	-0.32827	0.54789	0.89983	0.63634	-0.65213
1-METHYLNICOTINAMIDE_pos_1	0.27447	0.99674	1.1513	0.2033	0.66743	0.98503	1.118	0.16086	0.94626	0.99457	1.0656	0.091711	0.85863	0.98892	1.1228	0.16709
NICOTINAMIDE_pos_1	0.66379	0.99674	1.0546	0.076636	0.66874	0.98503	1.0412	0.058225	0.9872	0.99893	1.0389	0.055004	0.43477	0.8686	1.2417	0.31231
FFA226	0.50849	0.99674	0.94109	-0.08759	0.66928	0.98503	0.96698	-0.048447	0.22824	0.99457	1.1655	0.22091	0.80665	0.97983	1.0536	0.075304
TAG501-FA140	0.83133	0.99674	1.036	0.051032	0.67086	0.98503	1.228	0.29628	0.84691	0.99457	0.82678	-0.27443	0.55964	0.90345	1.1145	0.15638
TAG566-FA183	0.78488	0.99674	0.86358	-0.2116	0.6711	0.98503	0.79852	-0.32459	0.89041	0.99457	0.84371	-0.24518	0.59216	0.92169	0.64244	-0.63836
URIDINE_pos_1	0.6016	0.99674	1.0195	0.027915	0.67158	0.98503	1.0295	0.042003	0.28319	0.99457	1.0816	0.11322	0.2371	0.73936	1.1188	0.16191
ANTHRANILIC ACID_pos_4	0.18537	0.99674	1.1722	0.22926	0.6717	0.98503	1.1073	0.14711	0.75653	0.99457	1.1025	0.14081	0.68112	0.95991	1.1458	0.19632
GLYCERATE_neg_1	0.0453	0.92289	1.1483	0.19947	0.67345	0.98503	0.96992	-0.044063	0.59095	0.99457	1.1236	0.16807	0.25962	0.7512	1.2783	0.35419
XANTHURENIC ACID_neg_1	0.49179	0.99674	1.0406	0.057426	0.67427	0.98503	1.0302	0.042967	0.5388	0.99457	1.0436	0.061575	0.32329	0.81306	1.0937	0.12923
MALEIC ACID_neg_2	0.20685	0.99674	1.0496	0.069791	0.67445	0.98503	1.0008	0.0011404	0.26485	0.99457	1.0396	0.056042	0.18371	0.70068	1.0615	0.086088
TAG483-FA183	0.26986	0.99674	0.79885	-0.324	0.67547	0.98503	1.1959	0.25813	0.38693	0.99457	0.83811	-0.25478	0.40907	0.85423	1.077	0.107
PC405_1	0.72998	0.99674	0.89687	-0.15703	0.6801	0.98503	0.98282	-0.024997	0.79695	0.99457	0.95611	-0.064754	0.60914	0.92925	0.90934	-0.1371
PC180/225	0.72935	0.99674	0.89739	-0.1562	0.68183	0.98503	0.98327	-0.024343	0.80139	0.99457	0.95651	-0.064146	0.61106	0.92925	0.91061	-0.13509
TAG541-FA201	0.81623	0.99674	0.95481	-0.066717	0.68207	0.98503	1.0461	0.065002	0.78011	0.99457	0.84948	-0.23535	0.74337	0.97658	0.92113	-0.11852
PS161/180	0.91497	0.99674	1.0027	0.0038712	0.68209	0.98503	1.0693	0.096715	0.19623	0.99457	1.154	0.20663	0.86096	0.98892	1.0712	0.099248
TAG525-FA161	0.66802	0.99674	0.95518	-0.066158	0.68403	0.98503	0.88868	-0.17026	0.77673	0.99457	0.88703	-0.17294	0.87649	0.98892	0.67919	-0.55811
GLUTAMATE_pos_1	0.20637	0.99674	1.0806	0.11187	0.68426	0.98503	1.0621	0.08689	0.51817	0.99457	1.0606	0.084947	0.11126	0.63243	1.3283	0.40957
TAG481-FA120	0.83536	0.99674	0.89937	-0.15301	0.68463	0.98503	1.6505	0.72289	0.83132	0.99457	1.1148	0.15684	0.34715	0.83827	1.9008	0.92663
TAG503-FA181	0.80483	0.99674	0.94619	-0.079805	0.68548	0.98503	1.0145	0.020827	0.88436	0.99457	0.83426	-0.26144	0.70257	0.96686	0.84595	-0.24136
TAG484-FA181	0.85935	0.99674	0.92593	-0.11102	0.68575	0.98503	1.0759	0.10553	0.62893	0.99457	0.8297	-0.26934	0.401	0.85309	0.9399	-0.089417
PI180/181	0.22833	0.99674	0.93926	-0.09041	0.68651	0.98503	1.0513	0.072157	0.65742	0.99457	1.0586	0.082141	0.48064	0.8855	1.1083	0.14831
TAG564-FA203	0.95483	0.99674	0.9064	-0.14177	0.68692	0.98503	0.84419	-0.24436	0.3365	0.99457	0.78419	-0.35073	0.52669	0.88787	0.69147	-0.53226
LPE204	0.55957	0.99674	0.91909	-0.12172	0.68742	0.98503	1.0539	0.075753	0.87288	0.99457	0.97077	-0.042799	0.9252	0.99063	0.99482	-0.0074979
LPC241	0.49606	0.99674	0.86243	-0.21352	0.68836	0.98503	0.84079	-0.25018	0.99967	0.99983	1.0086	0.012328	0.85148	0.98892	0.98022	-0.028821
LPE201	0.90829	0.99674	1.011	0.015812	0.69117	0.98503	1.0115	0.016552	0.47733	0.99457	0.98116	-0.027445	0.019368	0.50419	1.4502	0.53628
TAG502-FA160	0.57404	0.99674	0.89557	-0.15912	0.69146	0.98503	0.99971	-0.00042492	0.95037	0.99457	0.87621	-0.19065	0.97308	0.9964	0.81401	-0.29688
TAG482-FA161	0.1364	0.99674	0.69062	-0.53404	0.69171	0.98503	1.223	0.29042	0.8812	0.99457	0.87888	-0.18627	0.7289	0.97362	1.0418	0.059063
TAG522-FA181	0.90729	0.99674	0.94149	-0.086986	0.69388	0.98503	1.0015	0.0021208	0.65763	0.99457	0.88	-0.18443	0.96423	0.9955	0.85687	-0.22285
PC182/205	0.46489	0.99674	0.99436	-0.0081573	0.69475	0.98503	0.94561	-0.080688	0.29476	0.99457	1.4389	0.52498	0.11439	0.63727	1.7338	0.79393
CYSTATHIONINE_pos_1	0.67016	0.99674	1.021	0.029958	0.69508	0.98503	0.98739	-0.018303	0.72383	0.99457	1.097	0.13359	0.54499	0.89756	1.1315	0.17828
TAG568-FA204	0.46505	0.99674	0.80956	-0.3048	0.69573	0.98503	0.97097	-0.042497	0.6976	0.99457	1.0018	0.0026376	0.94845	0.99063	0.81242	-0.29971
PC180/120	0.27508	0.99674	0.86691	-0.20605	0.69606	0.98503	1.0522	0.073424	0.37897	0.99457	1.2341	0.30349	0.39096	0.85288	1.2064	0.27072
TAG543-FA202	0.66721	0.99674	0.89002	-0.16809	0.69645	0.98503	0.95631	-0.064449	0.42486	0.99457	0.80318	-0.31621	0.81122	0.98078	0.74039	-0.43364
PI(20:0/20:4)_2	0.026313	0.92289	0.83081	-0.2674	0.69842	0.98503	0.97918	-0.030361	0.18287	0.99457	1.1438	0.19379	0.56101	0.90345	1.0772	0.10735
TAG566-FA202	0.64416	0.99674	0.97992	-0.02927	0.69882	0.98503	0.93771	-0.092792	0.82475	0.99457	0.9725	-0.040228	0.82406	0.98472	0.77784	-0.36245
PEP-180/205	0.55549	0.99674	1.0345	0.048992	0.69908	0.98503	1.1387	0.18733	0.50175	0.99457	1.3458	0.42847	0.33762	0.83101	1.5698	0.6506
HCER261	0.8022	0.99674	1.0168	0.024032	0.69918	0.98503	0.97465	-0.037044	0.27874	0.99457	0.90318	-0.14692	0.2209	0.73936	0.90127	-0.14997
TAG524-FA160	0.74536	0.99674	0.96837	-0.046363	0.70307	0.98503	0.94316	-0.084433	0.94697	0.99457	0.90085	-0.15063	0.91962	0.99063	0.75364	-0.40805
TAG483-FA120	0.77023	0.99674	0.87194	-0.19769	0.70364	0.98503	1.2948	0.37268	0.4978	0.99457	1.0503	0.07079	0.31161	0.80115	1.2746	0.35005
Propanoic acid, 3,3'-sulfinyldi-, 1,1'-didodecyl ester	0.72386	0.99674	0.9469	-0.078715	0.70365	0.98503	1.2301	0.2988	0.030075	0.90261	1.706	0.77059	0.53483	0.88881	1.5669	0.64795
TETRADECANEDIOIC ACID_neg_2	0.9639	0.99674	0.96817	-0.046671	0.70421	0.98503	1.0039	0.0056534	0.71752	0.99457	0.96113	-0.0572	0.42042	0.85646	1.0671	0.093737
TAG546-FA183	0.88086	0.99674	0.93232	-0.10111	0.70435	0.98503	0.82558	-0.27653	0.70809	0.99457	0.8658	-0.2079	0.63421	0.94509	0.65245	-0.61606
FFA182	0.74287	0.99674	1.009	0.012875	0.70515	0.98503	1.0174	0.024822	0.060387	0.99457	1.0962	0.13251	0.11806	0.65251	1.1134	0.155
5-METHOXYTRYPTOPHAN_pos_2	0.27992	0.99674	0.96292	-0.054512	0.70561	0.98503	0.98846	-0.016745	0.58152	0.99457	1.0165	0.023647	0.94338	0.99063	1.008	0.011503
TAG544-FA183	0.96731	0.99674	0.9852	-0.021507	0.7063	0.98503	0.88664	-0.17357	0.39816	0.99457	0.81767	-0.2904	0.57992	0.91971	0.71268	-0.48867
L-ORNITHINE_neg_4	0.11555	0.99674	1.114	0.15569	0.70773	0.98503	1.0182	0.026083	0.96514	0.99457	0.8889	-0.1699	0.52137	0.88787	1.0018	0.0026606
PC170/205	0.79587	0.99674	1.1321	0.17896	0.70823	0.98503	1.0484	0.068138	0.27332	0.99457	1.4119	0.49759	0.2857	0.77546	1.4783	0.56394
METHYLCYSTEINE_pos_2	0.85337	0.99674	1.0085	0.012281	0.70984	0.98503	1.02	0.028571	0.32835	0.99457	1.0523	0.073527	0.064598	0.53129	1.1487	0.19999
TAG522-FA182	0.76685	0.99674	0.98294	-0.024827	0.70992	0.98503	0.9588	-0.060705	0.71031	0.99457	0.85038	-0.23382	0.97285	0.9964	0.77526	-0.36725
Octanedioic acid, dimethyl ester	0.34674	0.99674	1.0377	0.053356	0.71268	0.98503	1.014	0.020023	0.021843	0.83207	1.109	0.14928	0.084427	0.57732	1.1126	0.15388
SMd181/224	0.78228	0.99674	1.0021	0.0029664	0.71385	0.98503	1.0475	0.066901	0.93082	0.99457	0.99205	-0.011521	0.78639	0.97983	0.98804	-0.017366
PEP-181/160	0.46399	0.99674	0.92592	-0.11104	0.71391	0.98503	1.0664	0.092759	0.47891	0.99457	1.0754	0.10489	0.11026	0.63213	1.3374	0.41943
PS180/181	0.23009	0.99674	0.86104	-0.21585	0.71464	0.98503	0.98159	-0.026813	0.67049	0.99457	1.0221	0.031574	0.91706	0.99063	0.99561	-0.0063414
TAG523-FA182	0.97197	0.99674	0.94778	-0.07737	0.71476	0.98503	0.95465	-0.066949	0.82453	0.99457	0.87558	-0.19169	0.94064	0.99063	0.79814	-0.32529
TAG503-FA161	0.37235	0.99674	0.8325	-0.26449	0.71646	0.98503	0.96094	-0.057481	0.91875	0.99457	0.87886	-0.1863	0.94665	0.99063	0.76107	-0.3939
PC170/226	0.74797	0.99674	0.93754	-0.093047	0.7174	0.98503	1.0512	0.071997	0.95839	0.99457	1.0145	0.020814	0.82389	0.98472	1.0138	0.019794
HCER241	0.23633	0.99674	1.0717	0.099934	0.71782	0.98503	0.98064	-0.02821	0.18322	0.99457	0.91354	-0.13047	0.11887	0.65308	0.87701	-0.18934
TAG484-FA183	0.20797	0.99674	0.78363	-0.35176	0.71815	0.98503	1.1584	0.2122	0.5387	0.99457	0.81712	-0.29138	0.45791	0.87608	0.99406	-0.0085884
TAG504-FA181	0.7634	0.99674	0.93971	-0.089717	0.71859	0.98503	1.0366	0.051898	0.83707	0.99457	0.82649	-0.27493	0.72327	0.97032	0.86309	-0.21241
LPA180	0.77154	0.99674	1.0045	0.0064285	0.71868	0.98503	1.0741	0.10314	0.70104	0.99457	0.7339	-0.44635	0.23228	0.73936	1.3121	0.39191
FFA184	0.085252	0.99674	0.88693	-0.17311	0.72132	0.98503	0.93645	-0.094728	0.28317	0.99457	1.1343	0.18177	0.34027	0.8353	1.1616	0.21607
DIMETHYLGLYCINE_pos_1	0.47423	0.99674	1.0332	0.047165	0.72288	0.98503	1.0239	0.034059	0.15332	0.99457	1.0698	0.09732	0.16789	0.70068	1.1071	0.14674
TAG505-FA205	0.76978	0.99674	0.92299	-0.11561	0.72311	0.98503	0.97022	-0.043617	0.16001	0.99457	1.3344	0.4162	0.3632	0.84423	1.3847	0.4696
TAG568-FA182	0.95748	0.99674	1.0259	0.036948	0.72353	0.98503	0.87604	-0.19093	0.54374	0.99457	1.2287	0.29711	0.83204	0.98839	0.86338	-0.21194
PC182/226	0.52437	0.99674	0.926	-0.11091	0.72432	0.98503	1.035	0.049589	0.86118	0.99457	1.0261	0.037127	0.41602	0.85646	1.1507	0.20249
TAG522-FA180	0.98896	0.99678	0.963	-0.054399	0.72584	0.98503	0.95664	-0.063958	0.71754	0.99457	0.82553	-0.2766	0.86883	0.98892	0.78085	-0.35688
TAG567-FA225	0.91322	0.99674	0.92768	-0.10831	0.72653	0.98503	0.78097	-0.35666	0.91421	0.99457	0.93782	-0.092615	0.64893	0.95322	0.65148	-0.6182
TAG482-FA181	0.32563	0.99674	0.841	-0.24982	0.72686	0.98503	1.2451	0.31631	0.88894	0.99457	0.84366	-0.24527	0.5102	0.88787	1.1692	0.22558
L-DIHYDROOROTIC ACID_pos_1	0.32259	0.99674	0.97329	-0.039058	0.72739	0.98503	1.0242	0.03444	0.69134	0.99457	0.98948	-0.01526	0.67711	0.95855	1.0342	0.048486
PC383_4	0.94153	0.99674	0.97896	-0.030675	0.72765	0.98503	1.0638	0.08919	0.081923	0.99457	1.1649	0.22015	0.033526	0.50419	1.449	0.53507
PC182/201	0.97122	0.99674	0.98216	-0.025974	0.72893	0.98503	1.0634	0.088702	0.085113	0.99457	1.1613	0.21577	0.033323	0.50419	1.4475	0.53355
SPERMINE_pos_2	0.38986	0.99674	0.46727	-1.0977	0.72908	0.98503	0.27013	-1.8883	0.98379	0.99893	0.59133	-0.75796	0.52849	0.88846	0.58293	-0.7786
TAG567-FA161	0.7023	0.99674	0.92762	-0.10839	0.72933	0.98503	0.80945	-0.30499	0.93948	0.99457	0.99395	-0.0087541	0.74452	0.97658	0.71796	-0.47802
N-ACETYLALANINE_neg_1	0.58	0.99674	0.95426	-0.06755	0.72954	0.98503	0.96182	-0.05616	0.81121	0.99457	0.95282	-0.069725	0.9175	0.99063	0.93734	-0.093352
TAG565-FA203	0.78627	0.99674	0.85389	-0.22787	0.72954	0.98503	0.81481	-0.29547	0.35709	0.99457	0.77056	-0.37602	0.52485	0.88787	0.66901	-0.5799
GTP_neg_1	0.052909	0.92289	1.1385	0.18715	0.73151	0.98503	1.0545	0.076553	0.201	0.99457	1.0922	0.12723	0.54989	0.89988	1.0836	0.11581
N-ACETYL-GLUCOSAMINE 1-PHOSPHATE_neg_2	0.51955	0.99674	1.022	0.031395	0.73171	0.98503	0.93051	-0.10391	0.19239	0.99457	0.8474	-0.23889	0.48563	0.88787	0.86771	-0.20471
TAG542-FA182	0.53388	0.99674	1.0636	0.089012	0.73189	0.98503	0.99428	-0.0082771	0.57774	0.99457	0.83611	-0.25823	0.69379	0.96686	0.87458	-0.19334
TAG568-FA205	0.72185	0.99674	0.98677	-0.01922	0.73301	0.98503	0.84474	-0.24342	0.46537	0.99457	1.3666	0.45058	0.85582	0.98892	1.0783	0.1088
PE180/183	0.17808	0.99674	0.83011	-0.26863	0.73481	0.98503	1.0162	0.023163	0.57136	0.99457	0.97434	-0.037498	0.5354	0.88881	0.99366	-0.0091725
TAG547-FA226	0.48269	0.99674	1.0631	0.088261	0.73733	0.98503	0.89513	-0.15982	0.81585	0.99457	1.4659	0.55182	0.71963	0.96928	0.98511	-0.021637
UR-144 N-5-hydroxypentyl .beta-D-glucuronide	0.26508	0.99674	1.044	0.062172	0.73823	0.98503	1.0205	0.029208	0.055343	0.99457	1.0797	0.11065	0.18705	0.70468	1.0772	0.10729
PE180/205	0.469	0.99674	0.99109	-0.012917	0.74286	0.98503	1.0041	0.0058509	0.23603	0.99457	1.3608	0.44446	0.5184	0.88787	1.1873	0.2477
TAG548-FA183	0.55751	0.99674	0.9007	-0.15088	0.74302	0.98503	0.89511	-0.15986	0.92525	0.99457	1.0266	0.037867	0.67704	0.95855	0.69955	-0.51551
SMd181/226	0.67316	0.99674	1.011	0.015812	0.74421	0.98503	1.0245	0.03493	0.21718	0.99457	1.1058	0.14508	0.45288	0.87191	1.0783	0.10874
FFA201	0.85912	0.99674	1.0172	0.024577	0.74457	0.98503	1.0068	0.009813	0.16959	0.99457	1.1468	0.19767	0.67457	0.95855	1.0916	0.1264
TAG546-FA182	0.39911	0.99674	1.064	0.089543	0.7468	0.98503	1.0061	0.0087652	0.79716	0.99457	1.0041	0.0059039	0.81164	0.98078	0.8514	-0.23209
TAG523-FA181	0.88603	0.99674	0.93613	-0.09522	0.74978	0.98503	0.95809	-0.06177	0.84818	0.99457	0.87885	-0.1863	0.92517	0.99063	0.80856	-0.30658
ADENOSINE_pos_1	0.783	0.99674	0.99847	-0.0022121	0.74999	0.98503	1.0128	0.018376	0.56267	0.99457	1.0126	0.018122	0.8404	0.98862	1.0108	0.015496
TAG544-FA203	0.54985	0.99674	0.79844	-0.32474	0.75003	0.98503	0.91762	-0.12404	0.3246	0.99457	0.7378	-0.4387	0.61542	0.93426	0.68602	-0.54368
TRYPTOPHAN_neg_1	0.44557	0.99674	1.0476	0.067093	0.75095	0.98503	1.0267	0.038016	0.53177	0.99457	1.0483	0.06809	0.4085	0.85423	1.0832	0.11531
URIDINE 5-DIPHOSPHATE_neg_2	0.034955	0.92289	1.1071	0.14683	0.75186	0.98503	0.97505	-0.036456	0.062693	0.99457	1.1072	0.14693	0.26961	0.75929	1.0198	0.028316
TAG569-FA204	0.12941	0.99674	0.68331	-0.54939	0.75246	0.98503	1.0525	0.073834	0.39465	0.99457	1.1206	0.16422	0.79861	0.97983	0.89645	-0.1577
TAG564-FA181	0.85995	0.99674	0.94887	-0.075712	0.75494	0.98503	0.84043	-0.2508	0.57194	0.99457	0.82679	-0.27441	0.74215	0.97658	0.71315	-0.48772
TAG503-FA183	0.24913	0.99674	0.77915	-0.36003	0.75546	0.98503	1.066	0.092202	0.85714	0.99457	0.83223	-0.26494	0.85374	0.98892	0.86597	-0.2076
PEP-160/204	0.21641	0.99674	0.8932	-0.16295	0.75633	0.98503	1.0369	0.052317	0.54033	0.99457	1.039	0.055255	0.2796	0.77067	1.1279	0.17359
OXOGLUTARATE_neg_2	0.96013	0.99674	1.0109	0.015615	0.7572	0.98503	1.1403	0.18945	0.23187	0.99457	0.75491	-0.40562	0.98653	0.9964	1.1073	0.14701
TAG524-FA182	0.87919	0.99674	0.96229	-0.055463	0.75794	0.98503	0.93792	-0.09247	0.84228	0.99457	0.88352	-0.17866	0.94641	0.99063	0.76054	-0.39491
PEO-180/204	0.39854	0.99674	0.95636	-0.064374	0.7581	0.98503	1.0242	0.034543	0.8571	0.99457	0.97832	-0.031617	0.87852	0.98892	0.95588	-0.065098
LPC205	0.40947	0.99674	0.94744	-0.077887	0.75848	0.98503	0.82391	-0.27944	0.52677	0.99457	1.3991	0.48446	0.75593	0.97983	1.2187	0.2853
TAG505-FA181	0.69516	0.99674	0.89479	-0.16038	0.76002	0.98503	0.98556	-0.020983	0.98906	0.99893	0.8944	-0.161	0.41229	0.85448	0.99857	-0.0020647
TAG505-FA140	0.61758	0.99674	0.89215	-0.16464	0.76134	0.98503	1.0157	0.022507	0.37211	0.99457	1.0091	0.013048	0.49715	0.88787	0.90703	-0.14078
TAG526-FA183	0.60227	0.99674	0.85406	-0.22759	0.76142	0.98503	0.82364	-0.27992	0.78307	0.99457	0.88935	-0.16918	0.6014	0.92925	0.63756	-0.64938
GERANYL-PP_-HPO3_neg_2	0.074643	0.99674	1.2136	0.27934	0.762	0.98503	0.97055	-0.04312	0.78242	0.99457	1.0066	0.0095018	0.74302	0.97658	0.94355	-0.083834
SM260	0.46379	0.99674	1.0246	0.035036	0.76205	0.98503	0.98845	-0.016765	0.90669	0.99457	1.0074	0.010586	0.99189	0.9964	1.009	0.012861
PE181/226	0.53108	0.99674	0.92624	-0.11054	0.76273	0.98503	1.0435	0.061449	0.27639	0.99457	1.1457	0.19619	0.50917	0.88787	1.1378	0.18628
N-ACETYLORNITHINE_pos_2	0.9952	0.99769	0.97337	-0.038943	0.76442	0.98503	0.94525	-0.081233	0.52966	0.99457	1.0856	0.11854	0.53473	0.88881	0.92752	-0.10855
TAG521-FA180	0.72382	0.99674	0.93377	-0.098858	0.76454	0.98503	1.0206	0.029416	0.44122	0.99457	0.77421	-0.36921	0.97295	0.9964	0.83164	-0.26597
TAG564-FA180	0.66586	0.99674	0.95511	-0.066261	0.76741	0.98503	0.78351	-0.35197	0.58612	0.99457	0.76922	-0.37852	0.57885	0.91958	0.60166	-0.73297
FFA204	0.62156	0.99674	0.95184	-0.071208	0.76841	0.98503	0.97757	-0.032727	0.24358	0.99457	1.0936	0.12907	0.46241	0.87608	1.0915	0.12629
PC140/181	0.27864	0.99674	0.8361	-0.25826	0.7704	0.98503	0.99276	-0.01048	0.56938	0.99457	1.0374	0.052933	0.44319	0.87191	1.0505	0.071088
15:0 Lyso PC	0.042874	0.92289	0.85567	-0.22488	0.7714	0.98503	0.98976	-0.014854	0.89536	0.99457	0.98644	-0.0197	0.78059	0.97983	1.0549	0.077072
18:0-20:4 PE	0.028125	0.92289	0.89487	-0.16025	0.77316	0.98503	0.9983	-0.0024505	0.47702	0.99457	1.0532	0.074732	0.51574	0.88787	1.0936	0.12911
TAG523-FA180	0.90784	0.99674	0.96751	-0.047645	0.77501	0.98503	0.9184	-0.1228	0.69735	0.99457	0.83208	-0.26521	0.98191	0.9964	0.71762	-0.47872
PEO-160/205	0.91785	0.99674	1.3352	0.41705	0.77506	0.98503	1.108	0.148	0.23269	0.99457	1.529	0.61259	0.37698	0.85105	1.5999	0.67799
TAG525-FA182	0.6494	0.99674	0.95274	-0.069838	0.77577	0.98503	0.88796	-0.17143	0.88884	0.99457	0.90464	-0.14459	0.88052	0.98892	0.68598	-0.54375
PC180/161	0.14341	0.99674	0.76929	-0.37839	0.77715	0.98503	1.0614	0.086011	0.97269	0.99457	0.94601	-0.080079	0.7712	0.97983	1.0487	0.068617
TAG564-FA201	0.85942	0.99674	0.92195	-0.11723	0.77997	0.98503	0.87195	-0.19768	0.9009	0.99457	0.8972	-0.1565	0.97979	0.9964	0.80927	-0.3053
TAG563-FA180	0.78499	0.99674	0.98389	-0.023438	0.78128	0.98503	0.84334	-0.24581	0.80075	0.99457	0.83877	-0.25366	0.92731	0.99063	0.75482	-0.4058
XANTHOSINE_pos_1	0.090558	0.99674	1.0221	0.031508	0.78311	0.98503	1.0896	0.12377	0.50945	0.99457	1.3903	0.47536	0.27438	0.76744	1.6152	0.69168
HYPOXANTHINE_pos_1	0.32935	0.99674	1.1449	0.19522	0.78384	0.98503	1.1001	0.1376	0.80778	0.99457	1.0474	0.066745	0.99348	0.99672	1.0972	0.13387
PI181/181	0.55775	0.99674	0.99653	-0.0050113	0.78399	0.98503	1.0021	0.0030538	0.85056	0.99457	1.0694	0.096834	0.23438	0.73936	1.2747	0.35012
TAG504-FA160	0.24416	0.99674	0.78928	-0.34139	0.7856	0.98503	0.98234	-0.025707	0.86219	0.99457	0.8864	-0.17397	0.94984	0.99063	0.8086	-0.3065
PC160/181	0.22761	0.99674	0.87631	-0.19049	0.78723	0.98503	0.96182	-0.056165	0.54136	0.99457	0.93231	-0.10112	0.78091	0.97983	0.93014	-0.10449
TAG567-FA224	0.45579	0.99674	0.80935	-0.30516	0.78916	0.98503	0.75384	-0.40767	0.65225	0.99457	0.77297	-0.37151	0.57272	0.91457	0.56749	-0.81734
TAG501-FA160	0.58911	0.99674	0.90259	-0.14785	0.78937	0.98503	1.0121	0.01729	0.90905	0.99457	0.86818	-0.20393	0.91058	0.99063	0.84777	-0.23826
TAG566-FA182	0.83277	0.99674	0.90596	-0.14248	0.78946	0.98503	0.78724	-0.34512	0.80659	0.99457	0.84427	-0.24422	0.64055	0.95151	0.62185	-0.68537
LPE220	0.38694	0.99674	0.9459	-0.080234	0.78998	0.98503	1.0597	0.083658	0.85163	0.99457	1.0229	0.032673	0.34616	0.83827	1.1676	0.22357
TAG546-FA181	0.91298	0.99674	0.95944	-0.059728	0.79068	0.98503	0.87505	-0.19257	0.9485	0.99457	0.94406	-0.083044	0.80405	0.97983	0.72776	-0.45846
PC180/205	0.46676	0.99674	1.0048	0.0068605	0.79278	0.98503	0.90235	-0.14824	0.33506	0.99457	1.3898	0.47491	0.71095	0.96711	1.1662	0.22186
PI182/201	0.43938	0.99674	0.9646	-0.05199	0.79436	0.98503	1.0072	0.010388	0.22491	0.99457	1.1275	0.17315	0.77126	0.97983	1.0553	0.0777
SMd181/181	0.23961	0.99674	1.0376	0.053234	0.79523	0.98503	1.0069	0.0099751	0.49053	0.99457	0.96886	-0.04564	0.51187	0.88787	0.9469	-0.078717
TAG524-FA183	0.60424	0.99674	0.89253	-0.16402	0.7973	0.98503	0.8792	-0.18574	0.65679	0.99457	0.81899	-0.28809	0.59752	0.9269	0.69432	-0.52633
7Z,10Z,13Z,16Z-Docosatetraenoic acid	0.11987	0.99674	0.93815	-0.092104	0.79751	0.98503	1.0159	0.022812	0.95534	0.99457	0.99576	-0.0061317	0.24002	0.73936	1.0813	0.11272
TAG546-FA160	0.86388	0.99674	0.88069	-0.18329	0.79959	0.98503	0.94828	-0.07661	0.79526	0.99457	1.0395	0.055887	0.90295	0.99063	0.8227	-0.28155
SMd181/225	0.61793	0.99674	1.0256	0.036484	0.8019	0.98503	0.98597	-0.020382	0.81959	0.99457	1.0203	0.029003	0.74415	0.97658	0.96769	-0.047387
TAG563-FA160	0.5945	0.99674	0.89704	-0.15675	0.80401	0.98503	0.94749	-0.077812	0.81549	0.99457	0.92418	-0.11376	0.69838	0.96686	0.84797	-0.23792
PC160/205	0.25002	0.99674	0.94246	-0.08549	0.80419	0.98503	0.86707	-0.20578	0.31814	0.99457	1.4853	0.57071	0.70458	0.96686	1.2693	0.34403
SERINE_pos_2	0.79086	0.99674	1.0146	0.020901	0.8058	0.98503	1.0152	0.021702	0.572	0.99457	0.96369	-0.053356	0.5524	0.89988	1.0561	0.078709
DAG181/204	0.14748	0.99674	0.7268	-0.46037	0.80732	0.98503	0.9213	-0.11826	0.77434	0.99457	0.84383	-0.24497	0.85998	0.98892	0.74394	-0.42674
URIDINE DIPHOSPHATE GLUCOSE_neg_2	0.85605	0.99674	1.0047	0.0068313	0.80845	0.98503	0.99555	-0.0064277	0.32602	0.99457	1.0421	0.059505	0.93949	0.99063	1.0112	0.016011
TAG523-FA200	0.85509	0.99674	0.94247	-0.085481	0.80964	0.98503	0.89266	-0.16382	0.7185	0.99457	0.84365	-0.24529	0.77992	0.97983	0.68918	-0.53705
TAG541-FA181	0.97838	0.99674	1.0035	0.0050411	0.80971	0.98503	1.0549	0.077072	0.243	0.99457	0.78072	-0.35712	0.91639	0.99063	0.94605	-0.080015
2-AMINOOCTANOIC ACID_pos_1	0.9069	0.99674	1.0095	0.013595	0.80988	0.98503	0.99526	-0.006858	0.92654	0.99457	1.0122	0.017468	0.76082	0.97983	1.0276	0.039226
18:0-18:2 PC	0.025818	0.92289	0.92863	-0.10682	0.81082	0.98503	0.99375	-0.0090396	0.9977	0.99983	0.99242	-0.010982	0.64911	0.95322	0.96664	-0.048947
PC170/161	0.98544	0.99678	0.88205	-0.18106	0.81146	0.98503	1.01	0.014392	0.75047	0.99457	0.89217	-0.1646	0.70649	0.96686	0.95693	-0.06351
PEP-181/204	0.44786	0.99674	0.94341	-0.084042	0.81148	0.98503	1.0375	0.053078	0.39588	0.99457	1.0668	0.093248	0.48226	0.8867	1.0692	0.096586
TAG524-FA180	0.79195	0.99674	0.91047	-0.13531	0.81501	0.98503	0.91145	-0.13377	0.60113	0.99457	0.81397	-0.29696	0.98813	0.9964	0.71255	-0.48895
TAG562-FA201	0.79181	0.99674	0.90593	-0.14252	0.81509	0.98503	0.94422	-0.082799	0.78654	0.99457	0.92556	-0.1116	0.75276	0.97983	1.0362	0.051339
TAG482-FA120	0.63416	0.99674	0.88723	-0.17263	0.81586	0.98503	1.4234	0.50934	0.77362	0.99457	1.0717	0.099909	0.43013	0.86306	1.5014	0.5863
TAG522-FA160	0.87407	0.99674	0.94727	-0.078145	0.81726	0.98503	0.97103	-0.042415	0.58849	0.99457	0.85847	-0.22016	0.87363	0.98892	0.80505	-0.31285
ALLANTOIN_pos_2	0.79481	0.99674	0.99812	-0.0027158	0.81816	0.98503	1.0087	0.012568	0.211	0.99457	1.0775	0.10768	0.089026	0.58694	1.1668	0.2225
MEVALONOLACTONE_pos_2	0.98638	0.99678	1.0055	0.0079307	0.81858	0.98503	1.0163	0.02328	0.47443	0.99457	1.0327	0.046379	0.20368	0.73151	1.0937	0.12916
TAG504-FA161	0.33227	0.99674	0.79331	-0.33405	0.81895	0.98503	0.87121	-0.19891	0.74342	0.99457	0.83463	-0.2608	0.81529	0.98367	0.6675	-0.58317
TAG546-FA226	0.54531	0.99674	1.0275	0.039143	0.81995	0.98503	0.93211	-0.10143	0.7135	0.99457	1.3991	0.48446	0.77536	0.97983	0.95845	-0.061228
TAG564-FA160	0.55158	0.99674	0.82075	-0.28499	0.82231	0.98503	0.91307	-0.1312	0.49963	0.99457	0.75408	-0.40721	0.7141	0.96711	0.68579	-0.54416
TAG565-FA201	0.80943	0.99674	0.96815	-0.046704	0.82405	0.98503	0.85954	-0.21837	0.79989	0.99457	0.9354	-0.096341	0.9795	0.9964	0.75498	-0.4055
TAG565-FA182	0.54051	0.99674	0.99576	-0.0061283	0.8253	0.98503	0.90757	-0.13992	0.96367	0.99457	0.92227	-0.11674	0.86409	0.98892	0.76415	-0.38807
PC181/204	0.49977	0.99674	0.89478	-0.1604	0.82631	0.98503	0.9917	-0.012021	0.59385	0.99457	1.0327	0.046463	0.51902	0.88787	1.0175	0.024998
TAG566-FA160	0.92773	0.99674	0.93455	-0.097664	0.82714	0.98503	0.81254	-0.2995	0.76286	0.99457	0.90232	-0.14829	0.56685	0.90991	0.66813	-0.5818
TAG547-FA161	0.71077	0.99674	0.89418	-0.16137	0.82907	0.98503	0.92451	-0.11324	0.76576	0.99457	1.092	0.12701	0.93264	0.99063	0.81518	-0.2948
4-AMINOBENZOIC ACID_pos_1	0.33324	0.99674	1.1475	0.19847	0.83078	0.98503	1.0882	0.12199	0.91694	0.99457	1.101	0.13887	0.80593	0.97983	1.1525	0.20478
GLYCEROL 3-PHOSPHATE_neg_1	0.78317	0.99674	0.9898	-0.014792	0.83135	0.98503	1.0186	0.026581	0.52089	0.99457	0.89183	-0.16516	0.76144	0.97983	0.92591	-0.11106
PI161/180	0.055023	0.92289	0.71836	-0.47722	0.83241	0.98503	1.0648	0.090545	0.5369	0.99457	1.1868	0.24713	0.94502	0.99063	1.0989	0.13603
TAG501-FA181	0.49387	0.99674	0.88083	-0.18306	0.8325	0.98503	1.0366	0.051813	0.87092	0.99457	0.84232	-0.24755	0.92444	0.99063	0.86542	-0.20852
PC181/183	0.33638	0.99674	0.90191	-0.14895	0.83311	0.98503	1.0368	0.052118	0.8557	0.99457	1.0517	0.072782	0.41289	0.85448	1.2167	0.28294
TAG526-FA205	0.50258	0.99674	0.8636	-0.21157	0.8341	0.98503	0.96933	-0.044939	0.55403	0.99457	1.3332	0.41488	0.77577	0.97983	1.2057	0.26988
MAG161	0.3867	0.99674	0.97928	-0.030201	0.83522	0.98503	1.0286	0.040739	0.78335	0.99457	1.0971	0.13366	0.70077	0.96686	1.1495	0.20106
CYSTEINE_neg_5	0.33964	0.99674	1.0313	0.044412	0.8363	0.98503	0.97995	-0.029225	0.92662	0.99457	0.99573	-0.0061755	0.87936	0.98892	0.96313	-0.054203
DAG181/181	0.67614	0.99674	0.89772	-0.15565	0.83677	0.98503	0.92414	-0.11382	0.41278	0.99457	0.83003	-0.26877	0.76811	0.97983	0.78899	-0.34191
FRUCTOSE 1,6-BISPHOSPHATE_neg_2	0.16462	0.99674	1.0859	0.11895	0.83747	0.98503	0.86344	-0.21183	0.71483	0.99457	0.85718	-0.22233	0.82533	0.98472	0.74916	-0.41666
TAG545-FA182	0.46023	0.99674	1.0317	0.04503	0.83779	0.98503	0.936	-0.095416	0.87556	0.99457	0.89583	-0.1587	0.9777	0.9964	0.7769	-0.36419
TAG505-FA160	0.36984	0.99674	0.80348	-0.31567	0.83842	0.98503	0.97744	-0.032919	0.46828	0.99457	1.0081	0.01168	0.60764	0.92925	0.96582	-0.050171
PC140/226	0.32243	0.99674	0.91427	-0.1293	0.83888	0.98503	0.99677	-0.004666	0.31677	0.99457	1.2873	0.36435	0.69292	0.96686	1.2474	0.31891
FFA220	0.56168	0.99674	0.97239	-0.040391	0.84005	0.98503	0.96402	-0.05286	0.1677	0.99457	1.1085	0.14855	0.067102	0.53129	1.244	0.315
5-HYDROXYTRYPTOPHAN_pos_1	0.16017	0.99674	1.1555	0.20848	0.84008	0.98503	1.11	0.15051	0.27854	0.99457	1.1493	0.20075	0.17539	0.70068	1.4281	0.51413
TAG501-FA161	0.23399	0.99674	0.78122	-0.35621	0.84011	0.98503	1.058	0.081335	0.63135	0.99457	0.79724	-0.32692	0.90588	0.99063	0.83799	-0.255
LYSINE_pos_4	0.91977	0.99674	1.0061	0.0087829	0.84331	0.98503	1.0049	0.0070126	0.38451	0.99457	1.0606	0.084862	0.0408	0.50419	1.2174	0.28377
PI200/204	0.070148	0.99674	0.8652	-0.20889	0.84377	0.98503	0.92843	-0.10713	0.31101	0.99457	1.0373	0.052865	0.75622	0.97983	0.92365	-0.11458
TAG541-FA180	0.92497	0.99674	1.0111	0.015939	0.84391	0.98503	1.0753	0.10469	0.17252	0.99457	0.7436	-0.42741	0.97258	0.9964	0.92729	-0.10891
dTDP_neg_2	0.81578	0.99674	1.0061	0.0087674	0.8445	0.98503	0.99511	-0.0070685	0.89608	0.99457	1.0068	0.0098247	0.40893	0.85423	1.0485	0.068389
DAG161/181	0.30578	0.99674	0.81004	-0.30394	0.84533	0.98503	0.97842	-0.031473	0.48113	0.99457	0.81867	-0.28864	0.93576	0.99063	0.80766	-0.30818
PEO-180/226	0.46773	0.99674	0.95667	-0.063904	0.84676	0.98503	0.9935	-0.0094137	0.77236	0.99457	1.0007	0.00097018	0.49678	0.88787	0.93747	-0.093157
PC120/182	0.19869	0.99674	0.73691	-0.44043	0.84746	0.98503	0.91264	-0.13188	0.35559	0.99457	1.1771	0.23519	0.21548	0.73936	1.1783	0.23673
LPE240	0.9781	0.99674	0.9874	-0.018293	0.84927	0.98503	1.0482	0.067863	0.81792	0.99457	1.0381	0.053999	0.4019	0.85309	1.1522	0.20442
RIBOFLAVIN_neg_1	0.27247	0.99674	1.0241	0.034302	0.84966	0.98503	1.0074	0.010657	0.71779	0.99457	0.98872	-0.01636	0.86608	0.98892	0.98816	-0.017183
PC160/140	0.14888	0.99674	0.76125	-0.39356	0.85029	0.98503	0.97274	-0.039872	0.43398	0.99457	1.0779	0.10823	0.49112	0.88787	1.1201	0.16368
DAG181/205	0.33963	0.99674	0.81983	-0.2866	0.85088	0.98503	0.89252	-0.16405	0.73205	0.99457	1.1628	0.21755	0.93446	0.99063	0.97473	-0.036929
PC181/181	0.921	0.99674	0.96723	-0.048074	0.85323	0.98503	1.0024	0.0034351	0.72247	0.99457	0.95963	-0.059443	0.56987	0.91301	1.1056	0.14486
SMd181/180	0.28317	0.99674	1.0294	0.041869	0.85429	0.98503	1.0039	0.0055921	0.92157	0.99457	1.0014	0.0020792	0.49002	0.88787	0.95453	-0.067139
TAG566-FA224	0.60499	0.99674	0.83167	-0.26592	0.85438	0.98503	0.85694	-0.22273	0.66412	0.99457	0.79668	-0.32792	0.57804	0.91958	0.62718	-0.67304
181 Lyso PC	0.85392	0.99674	1.005	0.0072265	0.85523	0.98503	1.0179	0.025651	0.59929	0.99457	0.97039	-0.043366	0.86719	0.98892	0.99155	-0.012247
TAG564-FA202	0.86313	0.99674	0.95858	-0.061024	0.85567	0.98503	0.86261	-0.21322	0.58604	0.99457	0.84462	-0.24363	0.81183	0.98078	0.72556	-0.46282
SMd181/160	0.2156	0.99674	1.0319	0.045308	0.85569	0.98503	1.0074	0.01069	0.90535	0.99457	1.0032	0.0045571	0.72826	0.97362	0.97758	-0.032714
FFA183	0.3028	0.99674	0.90124	-0.15001	0.85574	0.98503	1.0759	0.10561	0.18709	0.99457	1.2629	0.33676	0.98966	0.9964	1.0792	0.10991
TAG542-FA181	0.9183	0.99674	0.96602	-0.049875	0.85638	0.98503	0.91336	-0.13075	0.24141	0.99457	0.7792	-0.35993	0.77128	0.97983	0.77858	-0.36107
PC160/161	0.10459	0.99674	0.70713	-0.49995	0.85705	0.98503	1.0545	0.076507	0.92669	0.99457	0.9905	-0.013766	0.98762	0.9964	1.013	0.018613
2-AMINOBUTYRIC ACID_pos_1	0.73377	0.99674	1.0193	0.027635	0.8575	0.98503	1.0102	0.014698	0.21903	0.99457	1.0623	0.087235	0.39179	0.85288	1.0572	0.08028
SMd181/182	0.13368	0.99674	1.1403	0.18939	0.85869	0.98503	1.0219	0.031293	0.66462	0.99457	1.0389	0.055001	0.99759	0.99865	0.95364	-0.068489
PS180/181_2	0.45695	0.99674	0.91291	-0.13146	0.85924	0.98503	1.0472	0.066511	0.68037	0.99457	0.99522	-0.0069091	0.87267	0.98892	1.0402	0.056838
LPA181	0.57996	0.99674	0.87802	-0.18768	0.85939	0.98503	0.98589	-0.020502	0.79388	0.99457	0.91385	-0.12997	0.52379	0.88787	1.2375	0.3074
N-ACETYLPUTRESCINE_pos_1	0.94987	0.99674	0.99155	-0.012243	0.8594	0.98503	1.0196	0.028023	0.84821	0.99457	1.0288	0.040959	0.79062	0.97983	1.049	0.068953
TAG568-FA181	0.85832	0.99674	0.98486	-0.022004	0.86065	0.98503	0.91694	-0.1251	0.83756	0.99457	1.0968	0.13333	0.79256	0.97983	1.0118	0.016914
LPC240	0.19445	0.99674	0.84336	-0.24579	0.86292	0.98503	1.0101	0.014448	0.9439	0.99457	0.94686	-0.078775	0.25569	0.74685	1.1525	0.20471
PEP-160/201	0.58487	0.99674	0.96535	-0.050874	0.86394	0.98503	1.0409	0.057868	0.5461	0.99457	0.99895	-0.0015187	0.14516	0.6699	1.268	0.34257
FFA161	0.9655	0.99674	0.99764	-0.003406	0.86582	0.98503	1.0684	0.095416	0.29096	0.99457	1.134	0.18142	0.82576	0.98472	1.0021	0.0029863
3-METHYL-2-OXOVALERIC ACID_neg_1	0.15311	0.99674	1.1411	0.19046	0.8661	0.98503	1.0273	0.038847	0.89448	0.99457	1.0327	0.046426	0.83313	0.9884	1.0146	0.020843
TAG484-FA140	0.22895	0.99674	0.80014	-0.32168	0.86934	0.98503	1.0031	0.0044532	0.50972	0.99457	0.92301	-0.11558	0.505	0.88787	0.96042	-0.058258
LPC220	0.33382	0.99674	0.86001	-0.21758	0.87115	0.98503	0.99102	-0.013012	0.99684	0.99983	0.96125	-0.057019	0.13764	0.65834	1.2139	0.27968
PHENYLPROPIOLIC ACID_neg_1	0.46136	0.99674	1.0277	0.039488	0.87694	0.98503	1.005	0.0072055	0.47008	0.99457	0.96989	-0.044106	0.70008	0.96686	0.97109	-0.042328
PEO-160/226	0.96626	0.99674	1.0226	0.032223	0.87965	0.98503	1.0064	0.0092213	0.3498	0.99457	1.1128	0.15418	0.97725	0.9964	1.0156	0.022303
PC160/204	0.11717	0.99674	0.8497	-0.23498	0.88166	0.98503	0.97868	-0.031094	0.81074	0.99457	0.96981	-0.044223	0.87781	0.98892	0.93316	-0.099809
TAG526-FA161	0.65378	0.99674	0.85459	-0.22669	0.88254	0.98503	0.86301	-0.21254	0.98593	0.99893	0.97833	-0.031611	0.75076	0.97983	0.69764	-0.51945
18:0 Lyso PE	0.011215	0.92289	0.81799	-0.28985	0.8831	0.98503	1.0139	0.019882	0.71816	0.99457	1.0056	0.0080815	0.74974	0.97983	1.0849	0.11758
TAG521-FA160	0.68347	0.99674	0.92617	-0.11065	0.88311	0.98503	0.98421	-0.02296	0.42322	0.99457	0.78533	-0.34863	0.85006	0.98892	0.79059	-0.339
TAG542-FA160	0.71986	0.99674	0.94057	-0.088394	0.88349	0.98503	0.98804	-0.017351	0.89555	0.99457	0.88511	-0.17607	0.86149	0.98892	0.87253	-0.19673
dGTP_neg_3	0.11401	0.99674	1.1267	0.17207	0.88369	0.98503	0.99169	-0.012041	0.47521	0.99457	1.0835	0.11571	0.6031	0.92925	1.0481	0.067799
TAG542-FA180	0.94809	0.99674	0.98307	-0.024638	0.88395	0.98503	0.9154	-0.12753	0.23095	0.99457	0.76835	-0.38016	0.7878	0.97983	0.77495	-0.36783
TAG569-FA205	0.79599	0.99674	1.0095	0.013631	0.88457	0.98503	0.98446	-0.02259	0.30532	0.99457	1.5201	0.60418	0.66466	0.95322	1.1937	0.25539
PI(16:1/18:0)_2	0.043283	0.92289	0.70772	-0.49876	0.88495	0.98503	1.0478	0.067354	0.64751	0.99457	1.1687	0.22494	0.93783	0.99063	1.1037	0.14235
TAG567-FA182	0.70146	0.99674	0.93407	-0.098391	0.88926	0.98503	0.82808	-0.27216	0.76189	0.99457	0.98391	-0.023404	0.80589	0.97983	0.70985	-0.49441
TAG521-FA161	0.49877	0.99674	0.88881	-0.17005	0.88942	0.98503	0.978	-0.032099	0.4593	0.99457	0.78296	-0.35299	0.98662	0.9964	0.79191	-0.33659
INDOLE_neg_2	0.45813	0.99674	1.0554	0.077734	0.88957	0.98503	1.0429	0.060608	0.36187	0.99457	1.0732	0.10189	0.46935	0.87608	1.1047	0.14363
PC180/204	0.24576	0.99674	0.88086	-0.18302	0.8904	0.98503	0.94311	-0.084507	0.74918	0.99457	0.96913	-0.045239	0.88545	0.99044	0.90595	-0.1425
C-6 NBD-dihydroceramide	0.75311	0.99674	0.93211	-0.10143	0.89271	0.98503	1.1506	0.20244	0.023002	0.83207	1.518	0.60221	0.45325	0.87191	1.3846	0.4695
PC386_1	0.65231	0.99674	1.0406	0.057369	0.89314	0.98503	0.95274	-0.069844	0.20832	0.99457	1.5402	0.62315	0.35096	0.84074	1.45	0.53603
SMd181/221	0.3169	0.99674	1.0234	0.033329	0.8961	0.98503	1.0012	0.0017424	0.98597	0.99893	0.99607	-0.0056881	0.93257	0.99063	0.99368	-0.0091458
TAG545-FA205	0.7762	0.99674	1.0013	0.0018796	0.89738	0.98503	0.94278	-0.085003	0.74966	0.99457	1.311	0.39066	0.89068	0.99063	1.0359	0.050889
PC181/205	0.65697	0.99674	1.0419	0.05921	0.89776	0.98503	0.95327	-0.069041	0.20444	0.99457	1.5413	0.62414	0.34784	0.83827	1.4502	0.53621
TAG567-FA204	0.68149	0.99674	0.84972	-0.23494	0.8979	0.98503	0.87844	-0.18699	0.89542	0.99457	0.9088	-0.13796	0.68967	0.96686	0.73822	-0.43787
DAG182/183	0.1224	0.99674	0.72133	-0.47126	0.89814	0.98503	0.88223	-0.18077	0.54656	0.99457	0.97042	-0.043322	0.7998	0.97983	0.80673	-0.30983
TAG543-FA183	0.90467	0.99674	1.0304	0.043271	0.89953	0.98503	0.94658	-0.079196	0.4855	0.99457	0.82115	-0.28428	0.88635	0.99044	0.79217	-0.33612
PI181/183_2	0.22207	0.99674	0.93848	-0.091602	0.89999	0.98503	1.0159	0.022723	0.85459	0.99457	1.0551	0.077405	0.58718	0.92169	1.1525	0.20482
2-KETOHEXANOIC ACID_neg_1	0.22828	0.99674	1.1215	0.16542	0.90017	0.98503	1.0149	0.021394	0.92021	0.99457	1.0312	0.044286	0.89718	0.99063	1.0131	0.018717
TAG565-FA224	0.54023	0.99674	0.80399	-0.31475	0.9005	0.98503	0.84278	-0.24677	0.49754	0.99457	0.73685	-0.44057	0.54554	0.89756	0.62929	-0.6682
LPC201	0.75127	0.99674	0.92207	-0.11706	0.90106	0.98503	0.9442	-0.082839	0.411	0.99457	1.0836	0.11585	0.13263	0.65834	1.3105	0.39009
TAG547-FA182	0.61318	0.99674	0.99453	-0.0079066	0.90128	0.98503	0.98353	-0.023958	0.62971	0.99457	1.1404	0.18955	0.9466	0.99063	0.83021	-0.26846
PC180/180	0.3137	0.99674	0.88058	-0.18348	0.90181	0.98503	0.94754	-0.077746	0.79546	0.99457	0.99347	-0.0094541	0.7738	0.97983	0.96204	-0.055825
TAG547-FA183	0.83066	0.99674	0.97723	-0.033225	0.902	0.98503	0.93196	-0.10166	0.91741	0.99457	1.023	0.032796	0.80439	0.97983	0.74563	-0.42347
TAG542-FA201	0.47551	0.99674	0.91526	-0.12775	0.9051	0.98503	0.97005	-0.043864	0.72976	0.99457	0.87749	-0.18855	0.97723	0.9964	0.87768	-0.18823
TAG545-FA204	0.50407	0.99674	0.7836	-0.35181	0.9079	0.98503	0.91872	-0.12231	0.56777	0.99457	0.79502	-0.33094	0.62012	0.93525	0.70535	-0.5036
DAG181/203	0.10262	0.99674	0.70865	-0.49686	0.90997	0.98503	0.85118	-0.23246	0.63787	0.99457	0.79741	-0.32661	0.84884	0.98892	0.7392	-0.43597
PC181/226	0.49868	0.99674	0.89392	-0.16178	0.9107	0.98503	0.99382	-0.0089411	0.42052	0.99457	1.1441	0.19419	0.55291	0.89988	1.1026	0.14086
LPC225	0.6455	0.99674	0.85487	-0.22623	0.91224	0.98503	0.92688	-0.10955	0.83277	0.99457	0.91323	-0.13095	0.8562	0.98892	0.91385	-0.12998
PC120/181	0.23578	0.99674	0.85468	-0.22655	0.91246	0.98503	1.0155	0.02223	0.44706	0.99457	1.223	0.29042	0.36678	0.84424	1.308	0.38736
D-SEDOHEPTULOSE 7-PHOSPHATE_neg_1	0.18604	0.99674	1.0554	0.077739	0.91498	0.98503	0.94994	-0.074087	0.58085	0.99457	0.99817	-0.0026436	0.83925	0.98862	0.89894	-0.15371
TAG525-FA160	0.76288	0.99674	0.88984	-0.16839	0.9161	0.98503	0.91396	-0.12979	0.9154	0.99457	0.94313	-0.084469	0.80516	0.97983	0.71197	-0.4901
TAG548-FA205	0.76927	0.99674	1.0165	0.023663	0.91612	0.98503	0.98927	-0.015563	0.41281	0.99457	1.3868	0.4718	0.70877	0.96686	1.1126	0.1539
PC181/161	0.41391	0.99674	0.89505	-0.15996	0.91694	0.98503	1.003	0.0042607	0.76534	0.99457	0.97685	-0.033785	0.66007	0.95322	1.0374	0.053041
TAG522-FA161	0.61116	0.99674	0.9008	-0.15072	0.91839	0.98503	0.8834	-0.17886	0.37058	0.99457	0.77381	-0.36995	0.75999	0.97983	0.69435	-0.52627
TAG502-FA181	0.41297	0.99674	0.88938	-0.16913	0.91861	0.98503	0.99446	-0.0080112	0.71613	0.99457	0.83697	-0.25675	0.92044	0.99063	0.81615	-0.29309
TAG544-FA181	0.91636	0.99674	0.96229	-0.055459	0.91888	0.98503	0.90031	-0.1515	0.66413	0.99457	0.86376	-0.21129	0.86047	0.98892	0.7685	-0.37988
PC180/183	0.10824	0.99674	0.80974	-0.30447	0.92003	0.98503	1.0274	0.039043	0.94605	0.99457	0.93696	-0.093945	0.63262	0.94509	1.0736	0.10247
PC150/226	0.53573	0.99674	0.88888	-0.16995	0.92034	0.98503	1.0698	0.097394	0.55015	0.99457	1.1551	0.20806	0.61983	0.93525	1.1939	0.25569
TAG504-FA183	0.27709	0.99674	0.82261	-0.28172	0.92069	0.98503	1.0212	0.030301	0.96561	0.99457	0.82982	-0.26912	0.94309	0.99063	0.84909	-0.23602
TAG521-FA181	0.71046	0.99674	0.94833	-0.076542	0.92109	0.98503	0.99085	-0.013269	0.41612	0.99457	0.81079	-0.3026	0.80786	0.97983	0.80948	-0.30492
TAG564-FA224	0.56852	0.99674	0.82801	-0.27228	0.92188	0.98503	0.87009	-0.20077	0.36849	0.99457	0.72597	-0.46202	0.52359	0.88787	0.6289	-0.66911
2-AMINOISOBUTYRATE_pos_1	0.80231	0.99674	1.0216	0.030895	0.92313	0.98503	1.0134	0.019243	0.2332	0.99457	1.0642	0.089806	0.53287	0.88881	1.0449	0.063362
SMd181/161	0.27417	0.99674	1.0295	0.04201	0.92335	0.98503	1.0022	0.0031803	0.95613	0.99457	0.99509	-0.007094	0.78704	0.97983	0.97433	-0.037512
FFA222	0.92113	0.99674	1.0078	0.01123	0.92349	0.98503	0.99367	-0.0091575	0.65225	0.99457	0.98216	-0.025964	0.94891	0.99063	0.97246	-0.040292
Dihomo--linolenoyl PAF C-16	0.046021	0.92289	0.86187	-0.21445	0.92379	0.98503	1.0379	0.053683	0.9971	0.99983	0.98648	-0.019632	0.90946	0.99063	1.0149	0.021391
C18Plasm-204 PE	0.89534	0.99674	0.99328	-0.0097296	0.9244	0.98503	1.0038	0.0054374	0.35205	0.99457	1.1363	0.1843	0.26773	0.75929	1.3156	0.39577
TAG524-FA181	0.97246	0.99674	0.93332	-0.099562	0.92458	0.98503	0.85748	-0.22182	0.5257	0.99457	0.82585	-0.27606	0.67707	0.95855	0.67416	-0.56883
SMd181/201	0.32585	0.99674	1.0309	0.043925	0.9246	0.98503	0.99605	-0.0057071	0.54199	0.99457	0.9655	-0.050655	0.36559	0.84423	0.91959	-0.12093
HCER160	0.46058	0.99674	1.0306	0.043482	0.925	0.98503	1.0175	0.025067	0.06313	0.99457	0.88026	-0.184	0.27623	0.77027	0.9265	-0.11014
PC181/201	0.80729	0.99674	0.9976	-0.0034636	0.92544	0.98503	1.0219	0.031309	0.42933	0.99457	1.0596	0.08354	0.16978	0.70068	1.2622	0.33591
181-140 PC	0.76174	0.99674	0.9776	-0.032687	0.92553	0.98503	1.0583	0.081802	0.97918	0.99535	1.0099	0.014198	0.70438	0.96686	1.1046	0.14349
PC160/183	0.13099	0.99674	0.8195	-0.28718	0.92576	0.98503	0.97677	-0.033911	0.92919	0.99457	1.0271	0.038613	0.91432	0.99063	1.0068	0.0097606
TAG566-FA203	0.94092	0.99674	0.87667	-0.18989	0.92606	0.98503	0.80785	-0.30784	0.73796	0.99457	0.82327	-0.28056	0.68704	0.96667	0.65432	-0.61193
TAG502-FA140	0.66763	0.99674	0.96823	-0.046574	0.92609	0.98503	1.0495	0.069653	0.85921	0.99457	0.83731	-0.25617	0.7354	0.97658	0.92269	-0.11608
TAG525-FA183	0.833	0.99674	0.88815	-0.17113	0.92633	0.98503	0.86265	-0.21315	0.81795	0.99457	0.87259	-0.19663	0.62429	0.93658	0.66496	-0.58866
DAG181/182	0.9523	0.99674	0.92941	-0.10562	0.93082	0.98701	0.96184	-0.056139	0.55713	0.99457	0.88075	-0.1832	0.81733	0.98472	0.77474	-0.36821
PEP-180/201	0.57812	0.99674	0.96359	-0.053507	0.93152	0.98701	1.0193	0.027568	0.66372	0.99457	1.0242	0.034521	0.35994	0.84423	1.1156	0.15776
TAG545-FA180	0.65286	0.99674	1.033	0.046801	0.93175	0.98701	0.93432	-0.098013	0.99983	0.99983	0.94448	-0.0824	0.93344	0.99063	0.76838	-0.3801
TAG502-FA161	0.2393	0.99674	0.81513	-0.2949	0.93274	0.98701	1.0011	0.001651	0.71248	0.99457	0.84477	-0.24336	0.80021	0.97983	0.80682	-0.30969
PEP-182/226	0.55694	0.99674	0.94992	-0.074122	0.93429	0.98701	0.99941	-0.00085156	0.35499	0.99457	1.135	0.18267	0.56016	0.90345	1.0889	0.12287
TAG562-FA180	0.96414	0.99674	0.92569	-0.11141	0.93479	0.98701	0.94666	-0.079076	0.64791	0.99457	0.86363	-0.21152	0.74123	0.97658	0.97361	-0.038589
TAG546-FA205	0.70394	0.99674	1.0041	0.0058464	0.93663	0.98701	0.9119	-0.13306	0.70324	0.99457	1.3266	0.40771	0.9846	0.9964	1.0633	0.088554
GLYOXYLIC ACID_neg_1	0.34241	0.99674	1.0261	0.037169	0.93771	0.98701	1.0065	0.009409	0.71885	0.99457	1.0167	0.023856	0.90639	0.99063	1.0083	0.011948
PIPECOLATE_pos_3	0.20239	0.99674	0.86284	-0.21283	0.93782	0.98701	0.87682	-0.18964	0.7595	0.99457	0.86233	-0.2137	0.90612	0.99063	0.81492	-0.29527
TAG562-FA160	0.45147	0.99674	0.88001	-0.18442	0.9423	0.99059	0.97262	-0.040057	0.67297	0.99457	0.99154	-0.012258	0.39719	0.85309	1.1004	0.13805
PI160/204	0.075648	0.99674	0.82748	-0.2732	0.94447	0.99174	0.98685	-0.019101	0.65228	0.99457	0.91361	-0.13034	0.87167	0.98892	0.91671	-0.12545
N-ACETYLORNITHINE_neg_3	0.38325	0.99674	1.0261	0.037236	0.94917	0.99452	0.92069	-0.11921	0.40318	0.99457	1.0453	0.063936	0.52714	0.88787	0.83975	-0.25196
PANTOTHENATE_pos_1	0.89566	0.99674	0.93633	-0.094907	0.95044	0.99452	0.96895	-0.045507	0.21792	0.99457	1.0742	0.1032	0.061745	0.53129	1.3201	0.40065
TAG543-FA161	0.54956	0.99674	0.88511	-0.17607	0.95218	0.99452	0.89334	-0.16272	0.65811	0.99457	0.85424	-0.22728	0.88561	0.99044	0.75277	-0.40972
TAG543-FA182	0.60111	0.99674	1.0251	0.035792	0.95349	0.99452	0.91031	-0.13557	0.45832	0.99457	0.80604	-0.31108	0.89567	0.99063	0.74225	-0.43003
SMd181/184	0.69902	0.99674	1.0187	0.026666	0.95445	0.99452	0.9967	-0.004765	0.78406	0.99457	0.96931	-0.044965	0.798	0.97983	0.95609	-0.064779
TAG505-FA161	0.15978	0.99674	0.75406	-0.40725	0.95575	0.99452	0.89716	-0.15657	0.7967	0.99457	0.84558	-0.24199	0.88945	0.99063	0.72812	-0.45775
PC160/180	0.46444	0.99674	0.9319	-0.10175	0.95646	0.99452	0.99504	-0.0071705	0.83731	0.99457	0.97018	-0.043676	0.93539	0.99063	0.97835	-0.031576
FFA224_1	0.7027	0.99674	1.0113	0.016237	0.95699	0.99452	1.0006	0.00086563	0.68525	0.99457	0.99118	-0.012783	0.70917	0.96686	0.89813	-0.155
181-160 PC	0.45464	0.99674	1.0173	0.024713	0.95828	0.99452	0.98875	-0.016327	0.044384	0.98002	1.0963	0.1326	0.4504	0.87191	1.0431	0.060813
TAG524-FA161	0.89008	0.99674	0.93308	-0.099929	0.96143	0.99452	0.82405	-0.2792	0.51333	0.99457	0.81092	-0.30238	0.74269	0.97658	0.64393	-0.63502
FFA224	0.90348	0.99674	0.98709	-0.018742	0.96226	0.99452	0.99176	-0.011939	0.49081	0.99457	1.0209	0.029877	0.95739	0.99401	0.93315	-0.099817
TAG544-FA204	0.52478	0.99674	0.81429	-0.29638	0.96437	0.99452	0.9371	-0.093719	0.5795	0.99457	0.83277	-0.26401	0.49525	0.88787	0.70844	-0.49728
TAG505-FA183	0.31913	0.99674	0.82922	-0.27017	0.96479	0.99452	0.94295	-0.084748	0.9395	0.99457	0.87194	-0.19769	0.93629	0.99063	0.77552	-0.36677
TAG564-FA182	0.59696	0.99674	0.97879	-0.030935	0.96515	0.99452	0.92695	-0.10944	0.88168	0.99457	0.93325	-0.099668	0.86976	0.98892	0.84107	-0.2497
UREIDOSUCCINIC ACID_neg_2	0.75655	0.99674	0.9759	-0.035202	0.96612	0.99452	1.108	0.14798	0.90091	0.99457	1.0565	0.079312	0.96411	0.9955	1.0719	0.10015
PS181/182_2	0.49287	0.99674	0.96931	-0.044971	0.96661	0.99452	1.0075	0.010778	0.30882	0.99457	0.90035	-0.15144	0.56047	0.90345	1.061	0.085377
FFA241	0.89801	0.99674	0.98617	-0.020096	0.96798	0.99452	0.99449	-0.0079692	0.16193	0.99457	1.0661	0.092392	0.36103	0.84423	1.0529	0.074354
TAG523-FA183	0.58946	0.99674	0.90212	-0.1486	0.96851	0.99452	0.93449	-0.097756	0.55198	0.99457	0.80918	-0.30548	0.69894	0.96686	0.7375	-0.43929
TAG565-FA202	0.63152	0.99674	0.99837	-0.0023497	0.96872	0.99452	0.89364	-0.16223	0.93269	0.99457	0.92505	-0.1124	0.87471	0.98892	0.77485	-0.36802
PANTOTHENATE_neg_1	0.52043	0.99674	1.0084	0.012131	0.96981	0.99452	1.0218	0.031045	0.27156	0.99457	1.1177	0.16058	0.10771	0.62688	1.4086	0.49422
TAG544-FA182	0.66492	0.99674	0.99572	-0.0061816	0.97104	0.99452	0.90319	-0.1469	0.5942	0.99457	0.84809	-0.2377	0.84048	0.98862	0.74862	-0.4177
TAG543-FA181	0.91847	0.99674	0.94975	-0.074383	0.9718	0.99452	0.91268	-0.13183	0.50002	0.99457	0.82471	-0.27804	0.8807	0.98892	0.76757	-0.38164
TAG567-FA203	0.67138	0.99674	0.84328	-0.24591	0.97243	0.99452	0.87185	-0.19784	0.94156	0.99457	0.90246	-0.14806	0.8235	0.98472	0.71544	-0.48309
LPI180	0.61752	0.99674	0.80641	-0.31041	0.97303	0.99452	0.88169	-0.18166	0.97592	0.99457	0.99258	-0.010742	0.79323	0.97983	0.98185	-0.026425
2-HYDROXY-3-METHYLBUTYRIC ACID_neg_1	0.52943	0.99674	1.0176	0.025173	0.9741	0.99452	0.99675	-0.004695	0.97117	0.99457	0.99259	-0.010734	0.83006	0.9873	0.9721	-0.040822
TAG543-FA180	0.49754	0.99674	1.0426	0.06015	0.97512	0.99452	0.91545	-0.12744	0.43936	0.99457	0.80879	-0.30616	0.91914	0.99063	0.75948	-0.39691
TAG545-FA181	0.61177	0.99674	0.99845	-0.0022342	0.97845	0.99572	0.90325	-0.14681	0.73486	0.99457	0.87316	-0.19568	0.85157	0.98892	0.74512	-0.42446
PI160/204_2	0.053108	0.92289	0.82498	-0.27757	0.97846	0.99572	0.99399	-0.0086959	0.70276	0.99457	0.92456	-0.11316	0.96068	0.99518	0.9551	-0.066277
PC180/201	0.29665	0.99674	0.91443	-0.12906	0.9834	0.99644	0.99059	-0.013647	0.75351	0.99457	1.0146	0.020856	0.41865	0.85646	1.1233	0.16773
FFA221	0.93437	0.99674	0.98999	-0.014518	0.98385	0.99644	0.99084	-0.013276	0.039601	0.93722	1.1022	0.14032	0.099859	0.60638	1.1153	0.15746
PI(18:0/18:3)_2	0.046736	0.92289	0.76887	-0.37919	0.98434	0.99644	0.94318	-0.084391	0.92707	0.99457	0.96152	-0.056611	0.9712	0.9964	0.94793	-0.077149
DAG160/205	0.70008	0.99674	0.75025	-0.41455	0.9847	0.99644	0.96475	-0.051772	0.13355	0.99457	1.2541	0.32666	0.29788	0.79388	1.3298	0.41119
TAG563-FA202	0.79404	0.99674	0.97144	-0.041799	0.98484	0.99644	0.85178	-0.23144	0.55234	0.99457	0.79553	-0.33	0.93641	0.99063	0.70586	-0.50254
dTTP_neg_1	0.10484	0.99674	1.0682	0.095143	0.986	0.99644	0.9457	-0.080548	0.89722	0.99457	0.95327	-0.069045	0.74268	0.97658	0.86604	-0.20749
4-PYRIDOXATE_neg_2	0.65165	0.99674	0.53012	-0.91562	0.98673	0.99644	0.78643	-0.3466	0.97738	0.99462	0.37846	-1.4018	0.14109	0.65834	1.6914	0.75823
Lyso-PAF C-16	0.62073	0.99674	0.99147	-0.012359	0.99022	0.99887	0.92625	-0.11052	0.29567	0.99457	0.88321	-0.17917	0.4711	0.87666	0.86737	-0.20528
SYMMETRIC DIMETHYLARGININE_pos_1	0.72696	0.99674	1.0124	0.017827	0.99215	0.9991	1.0003	0.00036745	0.99225	0.99983	0.98483	-0.022057	0.66499	0.95322	1.0216	0.030851
FFA202	0.99671	0.99779	1.0273	0.038863	0.99261	0.9991	1.0706	0.09844	0.083488	0.99457	1.2307	0.29943	0.39103	0.85288	1.1924	0.2539
PI180/183	0.051618	0.92289	0.73868	-0.43698	0.99618	0.99998	0.87851	-0.18687	0.73741	0.99457	0.94558	-0.080735	0.63316	0.94509	0.94164	-0.086755
TAG565-FA160	0.66075	0.99674	0.86715	-0.20565	0.99736	0.99998	0.86882	-0.20287	0.53652	0.99457	0.7888	-0.34226	0.50618	0.88787	0.64946	-0.62268
Benzenethiol, 4-chloro-3-trifluoromethyl-	0.83566	0.99674	0.9946	-0.0078051	0.99775	0.99998	0.99733	-0.0038548	0.036472	0.93722	1.0629	0.088047	0.47628	0.88097	1.0317	0.044972
SMd181/205	0.28717	0.99674	1.0585	0.08205	0.99799	0.99998	0.98707	-0.018781	0.5943	0.99457	0.95151	-0.071713	0.23976	0.73936	0.8461	-0.24109
ARGININOSUCCINIC ACID_neg_2	0.12058	0.99674	1.0655	0.091495	0.99955	0.99998	0.94141	-0.087109	0.36245	0.99457	1.0138	0.019718	0.92341	0.99063	0.88521	-0.17591
TAG547-FA205	0.65146	0.99674	0.96105	-0.057314	0.99998	0.99998	0.8999	-0.15217	0.48266	0.99457	1.3632	0.44699	0.91853	0.99063	1.0017	0.0025192
