# Supplementary material for: Serum metabolomics of treatment response in myasthenia gravis
Source: PLoS One. 2023 Oct 10;18(10):e0287654. doi: 10.1371/journal.pone.0287654 (PMC10564178; doi:10.1371/journal.pone.0287654)
Supplement: S3 Table — Metabolites and lipids at 6 months after thymectomy and the change in abundance from baseline and 6 months. (XLSX) [file pone.0287654.s006.xlsx]

## Sheet: bin_cmp_res
blank	Name	p.value	FDR	Fold Change	log2(FC)
	N-ACETYLPUTRESCINE_pos_1	0.0046343	0.99622	1.2433	0.31423
	CYTOSINE_pos_1	0.0055009	0.99622	1.1235	0.16806
	AMINOADIPATE_pos_1	0.0058693	0.99622	1.2566	0.3295
	PE182/201	0.0061428	0.99622	0.80928	-0.30529
	FFA120	0.007687	0.99622	1.4239	0.50988
	PS161/182_2	0.011784	0.99622	0.88143	-0.18209
	PE170/182	0.01203	0.99622	0.79294	-0.33471
	CREATININE_pos_5	0.015283	0.99622	1.1152	0.15728
	LEUCINE_pos_1	0.016918	0.99622	1.0642	0.089784
	PE170/202	0.022342	0.99622	0.86635	-0.20697
	FFA183	0.02244	0.99622	1.2432	0.31407
	LPC226	0.022775	0.99622	1.2109	0.2761
	N-ACETYLALANINE_pos_2	0.024688	0.99622	1.0601	0.084142
	D-ribo-Phytosphingosine	0.026067	0.99622	0.93662	-0.094467
	LPE226	0.028792	0.99622	1.3993	0.48474
	BIOTIN_pos_4	0.029648	0.99622	1.1004	0.13796
	PE181/203	0.031707	0.99622	0.82917	-0.27026
	PROLINE_pos_1	0.034004	0.99622	1.0689	0.096152
	PE170/204	0.037859	0.99622	0.83654	-0.25749
	METANEPHRINE_pos_1	0.040507	0.99622	1.1285	0.17437
	ISOLEUCINE_pos_1	0.040826	0.99622	1.0578	0.081012
	PE170/225	0.046129	0.99622	0.86358	-0.21159
	PE180/182	0.049441	0.99622	0.88775	-0.17178
	180-182 PC	0.050608	0.99622	1.0643	0.089905
	2-KETOHEXANOIC ACID_pos_2	0.054027	0.99622	1.0894	0.12354
	PYROGLUTAMIC ACID_pos_2	0.055954	0.99622	1.0951	0.13103
	PE180/203	0.061927	0.99622	0.84798	-0.23789
	PE160/182	0.06621	0.99622	0.83063	-0.26773
	PC150/182	0.067043	0.99622	0.89095	-0.16659
	IMIDAZOLE_pos_1	0.068736	0.99622	1.0729	0.10149
	PE181/204	0.068874	0.99622	0.88074	-0.18322
	PE180/202	0.06937	0.99622	0.88012	-0.18423
	FFA226	0.071122	0.99622	1.1284	0.17432
	FFA224	0.072542	0.99622	1.1309	0.17747
	PE160/202	0.075921	0.99622	0.88041	-0.18375
	Hypoxanthosine	0.07612	0.99622	0.72964	-0.45474
	3-HYDROXYANTHRANILIC ACID_pos_1	0.076471	0.99622	1.1129	0.15434
	GLUTAMINE_pos_1	0.080424	0.99622	1.0657	0.091819
	PE160/203	0.085746	0.99622	0.8108	-0.30258
	PEO-180/182	0.087641	0.99622	0.89805	-0.15513
	PC150/203	0.087829	0.99622	0.87661	-0.18999
	PC180/226	0.088914	0.99622	1.1086	0.14873
	PC182/202	0.093443	0.99622	0.90583	-0.14269
	PE181/182	0.094216	0.99622	0.87759	-0.18838
	PC170/203	0.098663	0.99622	0.86638	-0.20692
	HISTIDINOL_pos_2	0.099013	0.99622	1.077	0.10708
	PC170/182	0.099686	0.99622	0.89823	-0.15484
	PIPECOLATE_pos_3	0.10125	0.99622	0.83148	-0.26625
	N-ACETYLORNITHINE_neg_3	0.10157	0.99622	0.88578	-0.17498
	PEP-181/161	0.10197	0.99622	0.87058	-0.19995
	URIDINE TRIPHOSPHATE_neg_1	0.1025	0.99622	0.74384	-0.42694
	L-DIHYDROOROTIC ACID_pos_1	0.10505	0.99622	1.0676	0.094432
	PC150/181	0.10706	0.99622	0.90606	-0.14232
	PI200/204	0.10758	0.99622	1.1223	0.1664
	2527-Dehydroruscogenin	0.10808	0.99622	0.9656	-0.050503
	#NAME?	0.11029	0.99622	0.95773	-0.062312
	TAG543-FA161	0.11167	0.99622	0.73655	-0.44115
	DCER180	0.11227	0.99622	1.1816	0.24076
	LPE225	0.11561	0.99622	1.1589	0.21277
	TAG523-FA201	0.11565	0.99622	0.76486	-0.38673
	CYCLIC AMP_pos_1	0.117	0.99622	1.0259	0.036955
	PE181/225	0.11878	0.99622	0.87704	-0.18928
	GLUCONATE_neg_2	0.11895	0.99622	1.177	0.23511
	2,3-BUTANEDIOL_pos_1	0.11912	0.99622	1.0643	0.089854
	FFA205	0.12039	0.99622	1.1306	0.17705
	PC120/182	0.1205	0.99622	1.2524	0.32468
	ALLANTOIN_pos_2	0.12145	0.99622	1.0746	0.10375
	PI200/204_2	0.12276	0.99622	1.0989	0.136
	PE180/204	0.12507	0.99622	0.89002	-0.1681
	TAG543-FA201	0.1298	0.99622	0.78936	-0.34125
	PS181/182_2	0.13045	0.99622	0.92617	-0.11066
	PEO-180/181	0.13121	0.99622	0.93367	-0.099016
	PE170/181	0.13171	0.99622	0.87839	-0.18707
	2-HYDROXYBUTYRATE_neg_3	0.13284	0.99622	1.1297	0.17593
	N-ACETYLGLUCOSAMINE_pos_1	0.13856	0.99622	1.0677	0.09457
	MYOINOSITOL_neg_3	0.13928	0.99622	1.2566	0.32949
	TAG563-FA202	0.13932	0.99622	0.7995	-0.32282
	PEO-180/183	0.13976	0.99622	0.83884	-0.25353
	PHENYLACETYL-L-GLUTAMINE_neg_2	0.14042	0.99622	0.80286	-0.31678
	TAG523-FA140	0.14187	0.99622	0.74796	-0.41897
	UREIDOSUCCINIC ACID_pos_4	0.14474	0.99622	1.0256	0.036512
	2-AMINOISOBUTYRATE_pos_1	0.15006	0.99622	1.0812	0.11261
	ADENOSINE TRIPHOSPHATE_neg_2	0.15166	0.99622	0.90765	-0.13979
	LPC225	0.15435	0.99622	1.0931	0.12839
	HIPPURIC ACID_neg_2	0.15993	0.99622	0.78944	-0.3411
	UREA_pos_1	0.16083	0.99622	1.069	0.096237
	181-140 PC	0.16162	0.99622	0.94016	-0.089028
	TAG564-FA202	0.16422	0.99622	0.79639	-0.32844
	4-PYRIDOXATE_neg_2	0.16635	0.99622	0.7052	-0.5039
	PE160/204	0.16675	0.99622	0.85626	-0.22388
	2-AMINOOCTANOIC ACID_pos_1	0.16877	0.99622	1.0747	0.10398
	LPC120	0.17039	0.99622	1.407	0.49263
	DIMETHYLGLYCINE_pos_1	0.1704	0.99622	1.0698	0.097305
	2-AMINOBUTYRIC ACID_pos_1	0.17043	0.99622	1.0831	0.11519
	TRANS-4-HYDROXY-L-PROLINE_pos_2	0.17336	0.99622	1.2342	0.30362
	LPC205	0.17545	0.99622	1.173	0.23026
	PC182/161	0.17576	0.99622	0.90529	-0.14354
	HOMOSERINE_pos_1	0.17833	0.99622	1.09	0.12439
	5-METHOXYTRYPTOPHAN_pos_2	0.17871	0.99622	1.0796	0.11046
	dTDP_neg_2	0.18102	0.99622	1.0581	0.08146
	PE160/161	0.18129	0.99622	0.76306	-0.39013
	3-HYDROXYBUTANOATE_pos_1	0.18169	0.99622	1.0743	0.10344
	FFA204	0.18255	0.99622	1.0752	0.10455
	FFA224_1	0.18276	0.99622	1.1209	0.16469
	LIPOAMIDE_pos_1	0.1843	0.99622	0.92816	-0.10755
	HCER241	0.18622	0.99622	1.0906	0.12513
	PHOSPHORYLCHOLINE_pos_1	0.1876	0.99622	1.1069	0.14655
	PC182/203	0.18973	0.99622	0.88666	-0.17354
	TETRADECANEDIOIC ACID_pos_1	0.18986	0.99622	1.057	0.079956
	TAG565-FA202	0.19124	0.99622	0.78232	-0.35416
	PC181/202	0.1919	0.99622	0.92481	-0.11277
	TAG544-FA161	0.19312	0.99622	0.77151	-0.37424
	PE160/225	0.19342	0.99622	0.8688	-0.2029
	PC170/204	0.19466	0.99622	0.89495	-0.16012
	3-4-HYDROXYPHENYLPYRUVATE_neg_1	0.19649	0.99622	1.1776	0.23583
	PC383_3	0.19914	0.99622	0.92604	-0.11085
	CIS-4-HYDROXY-D-PROLINE_pos_2	0.19982	0.99622	1.2452	0.31636
	TAG567-FA226	0.20097	0.99622	1.0667	0.093141
	GERANYL-PP_-HPO3_neg_2	0.20145	0.99622	0.87465	-0.19322
	VALINE_pos_2	0.20472	0.99622	1.0507	0.071296
	PEP-160/161	0.20736	0.99622	0.87524	-0.19225
	LPE170	0.21006	0.99622	0.91384	-0.12999
	PE180/225	0.21541	0.99622	0.87699	-0.18937
	PEP-180/226	0.21564	0.99622	1.0875	0.12098
	LPC204	0.21785	0.99622	1.0595	0.0834
	TAG542-FA200	0.21856	0.99622	0.87713	-0.18914
	TAG506-FA204	0.21978	0.99622	1.4557	0.54171
	ASPARAGINE_pos_2	0.22052	0.99622	1.0569	0.079858
	CITRAMALATE_neg_1	0.22132	0.99622	0.83884	-0.25354
	PE140/182	0.22206	0.99622	0.89491	-0.16019
	PE181/161	0.22372	0.99622	0.92666	-0.10989
	THREONINE_pos_1	0.22518	0.99622	1.0859	0.1189
	1-METHYLADENOSINE_pos_1	0.22539	0.99622	1.0628	0.087804
	HIPPURIC ACID_pos_2	0.22908	0.99622	0.77856	-0.36111
	TAG566-FA226	0.23014	0.99622	1.0064	0.0092391
	HCER220	0.23187	0.99622	1.055	0.077219
	TAG524-FA202	0.23205	0.99622	0.78693	-0.3457
	TAG504-FA141	0.23332	0.99622	0.7875	-0.34464
	HOMOCYSTEIC ACID_pos_1	0.23373	0.99622	1.0597	0.083623
	PC180/180	0.23432	0.99622	1.0634	0.088703
	PC181/203	0.23499	0.99622	0.89522	-0.15969
	MEVALONOLACTONE_pos_2	0.23562	0.99622	1.0456	0.064334
	TAG563-FA201	0.2392	0.99622	0.83941	-0.25256
	PC150/161	0.23977	0.99622	0.92561	-0.11152
	TAG568-FA226	0.2399	0.99622	1.0779	0.10824
	GLUCOSAMINE_pos_6	0.24034	0.99622	0.85326	-0.22895
	1-METHYL-L-HISTIDINE_pos_4	0.2413	0.99622	1.0702	0.09783
	CYSTATHIONINE_neg_1	0.24336	0.99622	0.95288	-0.069633
	TAG542-FA201	0.24413	0.99622	0.80234	-0.31772
	TAG566-FA203	0.24439	0.99622	0.82407	-0.27916
	TAG544-FA202	0.24693	0.99622	0.81774	-0.29028
	TAG522-FA201	0.2475	0.99622	0.75806	-0.39961
	PE182/161	0.25353	0.99622	0.91662	-0.12561
	LYSINE_pos_4	0.25402	0.99622	1.0711	0.099062
	PEO-160/182	0.25793	0.99622	0.90864	-0.13822
	PC182/201	0.25885	0.99622	0.92284	-0.11584
	PHENYLACETYL-L-GLUTAMINE_pos_5	0.26318	0.99622	0.82089	-0.28474
	PI160/201	0.26328	0.99622	0.89496	-0.1601
	TAG543-FA202	0.26395	0.99622	0.81921	-0.28769
	CITRAMALATE_neg_2	0.26478	0.99622	0.92543	-0.11181
	PC383_4	0.26513	0.99622	0.92415	-0.1138
	PEO-180/161	0.26662	0.99622	0.90258	-0.14787
	PALMITIC ACID_neg_1	0.26813	0.99622	1.1005	0.1381
	URACIL_pos_2	0.26819	0.99622	1.1453	0.1957
	PEP-160/205	0.26847	0.99622	1.0716	0.099789
	PEP-180/201	0.27184	0.99622	0.9511	-0.072336
	TAG567-FA203	0.2731	0.99622	0.83495	-0.26023
	PE181/224	0.27353	0.99622	0.97376	-0.038356
	3-HYDROXYPHENYLACETIC ACID_neg_1	0.27426	0.99622	0.86592	-0.2077
	180-226 PE	0.27544	0.99622	0.91256	-0.13201
	TAG542-FA202	0.27597	0.99622	0.82163	-0.28343
	TAG522-FA140	0.27706	0.99622	0.80592	-0.31128
	PC200/181	0.2775	0.99622	0.88647	-0.17385
	171 Lyso PG	0.27763	0.99622	0.96949	-0.044696
	PI180/204_2	0.27827	0.99622	1.0312	0.044365
	TAG541-FA201	0.27905	0.99622	0.79878	-0.32412
	C-6 NBD ceramide	0.28083	0.99622	0.96706	-0.048318
	PI160/201_2	0.2813	0.99622	0.885	-0.17625
	PEP-181/182	0.28178	0.99622	0.90311	-0.14703
	TAG542-FA160	0.28209	0.99622	0.81902	-0.28803
	TAG564-FA181	0.28384	0.99622	0.84762	-0.23852
	PC380_3	0.28434	0.99622	1.0979	0.13473
	SMd181/170	0.28574	0.99622	0.95491	-0.066559
	TAG528-FA161	0.28607	0.99622	0.83715	-0.25644
	GERANYL-PP_neg_1	0.28642	0.99622	0.87371	-0.19477
	PC170/161	0.28881	0.99622	0.90483	-0.14429
	TAG485-FA183	0.28955	0.99622	2.1123	1.0788
	SM240	0.28976	0.99622	1.0337	0.047885
	PC170/181	0.2917	0.99622	0.93503	-0.096915
	TAG523-FA202	0.29273	0.99622	0.77556	-0.36669
	PC160/205	0.29313	0.99622	1.0628	0.08782
	FRUCTOSE 1,6-BISPHOSPHATE_neg_2	0.29358	0.99622	0.82514	-0.27729
	PC180/200	0.29454	0.99622	1.096	0.13229
	PEP-180/180	0.29493	0.99622	0.92082	-0.11901
	PC140/203	0.29861	0.99622	0.9151	-0.12799
	TAG543-FA160	0.299	0.99622	0.83407	-0.26176
	TRANS-ACONITATE_neg_1	0.2997	0.99622	0.94203	-0.08615
	PC140/202	0.29995	0.99622	0.92311	-0.11542
	HCER240	0.30075	0.99622	1.0479	0.067524
	3-METHYL-2-OXOVALERIC ACID_neg_1	0.30132	0.99622	0.91934	-0.12133
	PI180/204	0.30225	0.99622	1.0312	0.044332
	TAG545-FA203	0.30351	0.99622	0.81293	-0.29879
	TAG522-FA202	0.30436	0.99622	0.79715	-0.32708
	TAG563-FA180	0.30859	0.99622	0.86012	-0.2174
	TAG563-FA182	0.31018	0.99622	1.0571	0.080149
	PI140/180_2	0.31033	0.99622	1.4492	0.53522
	TAG563-FA181	0.31292	0.99622	0.86337	-0.21194
	PE180/161	0.3133	0.99622	0.87637	-0.19038
	TAG564-FA182	0.31379	0.99622	0.97366	-0.038512
	PE180/224	0.31444	0.99622	0.90585	-0.14266
	PC182/182	0.31545	0.99622	0.93098	-0.10317
	SM241	0.3161	0.99622	1.0255	0.036295
	PEP-180/161	0.317	0.99622	0.90682	-0.14112
	FFA202	0.3177	0.99622	1.0698	0.097345
	GLYCEROL 3-PHOSPHATE_neg_1	0.31797	0.99622	0.93263	-0.10062
	PEO-160/225	0.32173	0.99622	0.90737	-0.14023
	PEO-160/160	0.32242	0.99622	0.93565	-0.09596
	TAG503-FA141	0.32538	0.99622	0.79895	-0.32382
	N-ACETYLALANINE_neg_1	0.32609	0.99622	0.97643	-0.034413
	TAG481-FA120	0.33094	0.99622	1.4388	0.5249
	PANTOTHENATE_neg_1	0.33235	0.99622	0.86346	-0.21179
	PC181/182	0.33458	0.99622	0.94376	-0.083513
	C-6 NBD-dihydroceramide	0.33637	0.99622	0.91015	-0.13582
	PC160/226	0.33697	0.99622	1.052	0.073075
	TAG569-FA226	0.33742	0.99622	0.97777	-0.032437
	TAG545-FA161	0.33778	0.99622	0.80323	-0.31612
	PC180/205	0.33789	0.99622	1.0659	0.092115
	PI181/203_2	0.33876	0.99622	0.91755	-0.12414
	1-Monomyristoyl glycerol	0.33925	0.99622	1.0227	0.032375
	FFA184	0.34007	0.99622	1.1017	0.13975
	TAG564-FA201	0.34107	0.99622	0.90863	-0.13823
	TAG528-FA182	0.34159	0.99622	0.83271	-0.26411
	TAG522-FA200	0.34402	0.99622	0.83874	-0.25371
	FFA225	0.34454	0.99622	1.0643	0.089894
	DAG182/226	0.34482	0.99622	1.0008	0.0011996
	PI181/203	0.34623	0.99622	0.93122	-0.1028
	TAG565-FA201	0.34734	0.99622	0.98599	-0.020351
	TAG521-FA200	0.34761	0.99622	0.81818	-0.28951
	PEP-160/201	0.34966	0.99622	0.94098	-0.087762
	TAG527-FA160	0.35172	0.99622	0.81413	-0.29666
	LPE240	0.35205	0.99622	0.93661	-0.094474
	FFA161	0.35284	0.99622	1.0876	0.12112
	TAG563-FA160	0.35358	0.99622	0.85409	-0.22754
	PEO-180/203	0.35383	0.99622	0.94319	-0.084378
	TAG544-FA160	0.35436	0.99622	0.83428	-0.2614
	TAG566-FA202	0.3567	0.99622	0.84979	-0.23483
	METHYLCYSTEINE_pos_2	0.35751	0.99622	1.048	0.067667
	PEP-180/205	0.3586	0.99622	1.0759	0.10558
	PI182/182	0.36068	0.99622	0.93693	-0.093983
	2-KETOHEXANOIC ACID_neg_1	0.36092	0.99622	0.92613	-0.11071
	TAG568-FA160	0.36364	0.99622	1.0223	0.031818
	Phenylalanylphenylalanine	0.36545	0.99622	0.92744	-0.10868
	PEP-182/182	0.36551	0.99622	0.88873	-0.17019
	TAG569-FA183	0.36656	0.99622	1.0549	0.077141
	PYROPHOSPHATE_neg_3	0.36735	0.99622	0.95811	-0.061731
	DAG181/226	0.36927	0.99622	1.0146	0.020906
	XANTHURENIC ACID_neg_1	0.36938	0.99622	0.94779	-0.077365
	TAG503-FA181	0.37124	0.99622	0.80162	-0.31901
	PI160/204_2	0.37415	0.99622	1.0524	0.073711
	PC140/226	0.37449	0.99622	1.0911	0.12581
	DOPAMINE_pos_4	0.37518	0.99622	1.1058	0.14503
	DAG182/183	0.37593	0.99622	1.1071	0.14681
	PE181/181	0.37638	0.99622	0.89465	-0.1606
	TAG524-FA140	0.37664	0.99622	0.80597	-0.3112
	TAG562-FA201	0.37833	0.99622	0.84869	-0.23669
	MAG203	0.37853	0.99622	1.0485	0.068344
	TAG503-FA180	0.37868	0.99622	0.79936	-0.32309
	TAG523-FA180	0.37893	0.99622	0.81425	-0.29646
	PEO-180/225	0.37939	0.99622	0.94587	-0.080292
	-D-Glucopyranosiduronic acid, 3,5-1-methylene-17-oxoandrostan-3-yl	0.3797	0.99622	0.97667	-0.034055
	PE160/226	0.38309	0.99622	0.89487	-0.16025
	PC182/204	0.38379	0.99622	0.92139	-0.11811
	PC386_3	0.3851	0.99622	0.91933	-0.12134
	TAG541-FA160	0.3876	0.99622	0.81357	-0.29765
	UR-144 N-5-hydroxypentyl .beta-D-glucuronide	0.38774	0.99622	0.97209	-0.040836
	TAG503-FA140	0.38778	0.99622	0.80843	-0.3068
	TAG544-FA180	0.38782	0.99622	0.94136	-0.087181
	L-2-HYDROXYGLUTARIC ACID_neg_1	0.38847	0.99622	1.0608	0.085158
	SYMMETRIC DIMETHYLARGININE_pos_1	0.38954	0.99622	1.0361	0.051184
	PC182/224	0.39003	0.99622	0.93598	-0.095453
	TAG521-FA161	0.39275	0.99622	0.79917	-0.32342
	TAG524-FA203	0.39457	0.99622	0.79455	-0.33178
	dGTP_neg_3	0.39542	0.99622	0.91025	-0.13567
	PEP-181/203	0.39599	0.99622	0.9208	-0.11903
	DAG181/204	0.39749	0.99622	1.0082	0.011807
	UREIDOSUCCINIC ACID_neg_2	0.39827	0.99622	1.2581	0.33127
	PI181/182_2	0.39938	0.99622	0.94323	-0.084323
	TRYPTOPHAN_neg_1	0.39961	0.99622	0.9473	-0.078108
	PE160/183	0.39991	0.99622	0.87574	-0.19142
	PEP-181/181	0.40016	0.99622	0.9344	-0.09789
	PEP-181/226	0.40017	0.99622	1.0514	0.072271
	TAG504-FA181	0.40028	0.99622	0.82266	-0.28164
	PE182/182	0.40117	0.99622	0.95251	-0.070201
	TAG522-FA180	0.40163	0.99622	0.83893	-0.25338
	7-METHYLGUANOSINE_pos_1	0.40579	0.99622	1.0883	0.12208
	PI160/204	0.41092	0.99622	1.0411	0.05815
	RIBOFLAVIN_neg_1	0.41112	0.99622	1.0311	0.044215
	PEO-160/224	0.41177	0.99622	0.9561	-0.064765
	TAG568-FA205	0.413	0.99622	1.149	0.20034
	DAG181/205	0.41406	0.99622	1.08	0.11103
	5-THYMIDYLIC ACID_neg_1	0.41553	0.99622	1.062	0.086838
	TAG543-FA203	0.416	0.99622	0.823	-0.28104
	LCER241	0.41659	0.99622	1.0519	0.073065
	TAG563-FA200	0.41765	0.99622	1.1192	0.16245
	GLUCOSAMINE 6-PHOSPHATE_neg_2	0.41821	0.99622	0.91915	-0.12163
	INOSINE_pos_1	0.41912	0.99622	0.94791	-0.077179
	TAG568-FA183	0.41982	0.99622	1.0212	0.030309
	ALANINE_pos_1	0.42029	0.99622	1.0746	0.10377
	TAG502-FA202	0.42038	0.99622	0.81564	-0.294
	TAG521-FA201	0.42122	0.99622	0.7812	-0.35624
	2-ISOPROPYLMALIC ACID_neg_2	0.42244	0.99622	0.82898	-0.27059
	GLUTAMATE_pos_1	0.42395	0.99622	1.1085	0.14857
	TAG504-FA140	0.42541	0.99622	0.83422	-0.26151
	PC160/160	0.42662	0.99622	1.0401	0.056697
	CHOLINE_pos_1	0.42706	0.99622	1.0468	0.065931
	TAG542-FA182	0.42827	0.99622	0.92084	-0.11898
	CITRULLINE_pos_2	0.43041	0.99622	1.052	0.07319
	PC181/201	0.43089	0.99622	0.95698	-0.063434
	TAG484-FA181	0.43119	0.99622	1.405	0.49059
	TAG569-FA204	0.4316	0.99622	1.1273	0.1729
	HCER200	0.43218	0.99622	1.0475	0.066964
	TAG548-FA183	0.43324	0.99622	1.7987	0.84692
	PE160/224	0.43364	0.99622	0.96451	-0.052137
	160-182 PC	0.43444	0.99622	0.97159	-0.041582
	TAG524-FA161	0.4347	0.99622	0.79804	-0.32547
	PEP-182/226	0.43569	0.99622	1.0708	0.098643
	TYROSINE_pos_1	0.4362	0.99622	1.0421	0.059445
	ADENOSINE PHOSPHOSULFATE_neg_2	0.43631	0.99622	1.0493	0.069372
	FFA241	0.43665	0.99622	1.0329	0.046727
	LPE183	0.43727	0.99622	1.1665	0.22222
	TAG541-FA200	0.43731	0.99622	0.80418	-0.31442
	TAG482-FA120	0.43737	0.99622	1.356	0.4394
	TAG502-FA180	0.43745	0.99622	0.8235	-0.28016
	ACETOACETATE_neg_2	0.43838	0.99622	1.0582	0.081615
	TAG522-FA182	0.43965	0.99622	0.86289	-0.21276
	TAG567-FA180	0.44237	0.99622	1.0383	0.054225
	TAG565-FA182	0.44384	0.99622	0.88233	-0.1806
	TAG562-FA180	0.4446	0.99622	0.89362	-0.16227
	PC160/202	0.44523	0.99622	0.95117	-0.07222
	TAG566-FA205	0.44546	0.99622	1.1045	0.14334
	LPE204	0.44813	0.99622	1.082	0.11364
	N-ACETYLORNITHINE_pos_2	0.44874	0.99622	0.96511	-0.05123
	PC181/161	0.45053	0.99622	0.93716	-0.093635
	N-ACETYLGLUTAMINE_pos_3	0.45169	0.99622	0.92598	-0.11095
	TAG527-FA181	0.45228	0.99622	0.87203	-0.19754
	HISTIDINE_pos_1	0.45254	0.99622	1.0322	0.045778
	ARGININE_pos_1	0.45327	0.99622	0.96466	-0.051902
	LPE224	0.45335	0.99622	1.0512	0.072105
	HCER160	0.45622	0.99622	1.0428	0.06043
	ADENOSINE_pos_1	0.45704	0.99622	1.0422	0.059593
	TAG502-FA141	0.45825	0.99622	0.79802	-0.3255
	FFA240	0.45896	0.99622	1.0532	0.074817
	TAG543-FA182	0.45948	0.99622	0.89449	-0.16087
	URIDINE_pos_1	0.45974	0.99622	1.0386	0.054683
	PI181/182	0.46095	0.99622	0.95352	-0.068658
	TAG567-FA205	0.46337	0.99622	1.1102	0.15086
	Benzeneacetic acid, ,3,4-trihydroxy-	0.46368	0.99622	0.98255	-0.0254
	TAG485-FA182	0.46646	0.99622	1.7726	0.82583
	TAG546-FA203	0.47026	0.99622	0.85606	-0.22422
	3-METHYLAMINO-L-ALANINE_pos_2	0.47122	0.99622	1.0383	0.054224
	TAG504-FA182	0.47306	0.99622	0.81677	-0.29199
	PEP-160/226	0.47339	0.99622	1.0437	0.061716
	CER160	0.47349	0.99622	1.0287	0.040829
	LPC180	0.47616	0.99622	1.0147	0.021018
	TAG484-FA182	0.47695	0.99622	1.7088	0.77296
	NORMETANEPHRINE_pos_1	0.47829	0.99622	1.0644	0.090025
	FFA110	0.48281	0.99622	1.0313	0.044466
	TAG547-FA205	0.48747	0.99622	1.0556	0.078052
	FFA200	0.48778	0.99622	0.98949	-0.015246
	TAG544-FA203	0.48825	0.99622	0.84958	-0.23517
	N-ACETYL-GLUCOSAMINE 1-PHOSPHATE_neg_2	0.48841	0.99622	0.95696	-0.063463
	TAG562-FA200	0.48862	0.99622	0.89416	-0.16139
	PC140/182	0.49002	0.99622	0.95	-0.073996
	TAG483-FA181	0.49538	0.99622	1.3879	0.47289
	MAG160	0.49675	0.99622	0.96754	-0.047609
	FFA140	0.49681	0.99622	1.0898	0.12403
	METHIONINE_pos_1	0.4974	0.99622	1.0266	0.037827
	LACTATE_neg_1	0.49896	0.99622	0.93543	-0.096291
	TAG484-FA160	0.49908	0.99622	1.0385	0.054559
	TAG501-FA201	0.49921	0.99622	0.83854	-0.25405
	TAG525-FA161	0.49955	0.99622	0.82139	-0.28385
	LPC183	0.50384	0.99622	1.02	0.028507
	PEP-181/205	0.50414	0.99622	1.0532	0.074734
	CER240	0.50445	0.99622	1.0299	0.042469
	FFA90	0.50486	0.99622	1.0294	0.041744
	1,2-Dioleoyl-sn-glycero-3-PC	0.50613	0.99622	1.0153	0.021928
	PEO-160/205	0.50808	0.99622	0.96931	-0.04497
	TAG568-FA182	0.50816	0.99622	1.0578	0.081069
	SMd181/225	0.50844	0.99622	1.032	0.045488
	PC181/226	0.50999	0.99622	1.0244	0.034757
	TAG522-FA161	0.51174	0.99622	0.79923	-0.32331
	TAG543-FA183	0.51217	0.99622	0.97393	-0.038108
	SMd181/224	0.51346	0.99622	1.0445	0.062878
	PI161/181	0.51424	0.99622	0.92228	-0.11672
	PC200/204	0.51521	0.99622	0.93432	-0.098012
	TAG483-FA120	0.51543	0.99622	1.5701	0.6509
	SARCOSINE_pos_1	0.51736	0.99622	1.0579	0.081245
	BETAINE_pos_2	0.51757	0.99622	1.032	0.045489
	TAG568-FA181	0.51773	0.99622	1.035	0.049569
	TAG505-FA182	0.51901	0.99622	0.87976	-0.18481
	PC182/226	0.52099	0.99622	1.0661	0.092371
	TAG543-FA180	0.52104	0.99622	0.90299	-0.14722
	FFA201	0.52137	0.99622	1.0252	0.035926
	PC120/181	0.52551	0.99622	1.0815	0.11305
	Octanedioic acid, dimethyl ester	0.52736	0.99622	0.97252	-0.040199
	TAG565-FA181	0.52748	0.99622	0.85413	-0.22748
	L-ORNITHINE_pos_1	0.52769	0.99622	1.0635	0.088801
	TAG545-FA181	0.52938	0.99622	0.93758	-0.092989
	PI181/183_2	0.52992	0.99622	0.97026	-0.043551
	TAG566-FA225	0.53066	0.99622	0.95371	-0.068383
	PEP-180/182	0.53119	0.99622	0.95875	-0.06078
	TAG483-FA141	0.53151	0.99622	0.81916	-0.28779
	TAG484-FA204	0.53175	0.99622	1.2536	0.32607
	TAG503-FA182	0.53498	0.99622	0.81659	-0.29232
	PHENYLPROPIOLIC ACID_neg_1	0.53639	0.99622	1.0252	0.035955
	LPC150	0.53723	0.99622	0.94198	-0.086228
	TAG523-FA161	0.54072	0.99622	0.81434	-0.2963
	TAG546-FA226	0.54438	0.99622	0.89379	-0.16198
	PEP-181/225	0.54446	0.99622	0.94043	-0.088601
	PEO-180/224	0.54491	0.99622	1.0272	0.038668
	TAG524-FA181	0.54544	0.99622	0.85177	-0.23147
	PEP-140/181	0.54594	0.99622	0.9834	-0.024143
	Cholan-24-oic acid, 3,7,12-trihydroxy-, 3,5,7,12-	0.54631	0.99622	1.0171	0.0245
	TAG567-FA160	0.54738	0.99622	0.9735	-0.038742
	URIDINE_neg_2	0.54842	0.99622	1.0423	0.059731
	TAG502-FA140	0.54901	0.99622	0.82005	-0.28621
	TAG544-FA182	0.55134	0.99622	0.91425	-0.12934
	TAG567-FA181	0.55186	0.99622	1.0185	0.026417
	TAG484-FA120	0.55247	0.99622	1.9432	0.95843
	PC160/120	0.5525	0.99622	1.0133	0.019066
	PEO-160/181	0.55301	0.99622	0.96498	-0.051428
	TAG564-FA160	0.55365	0.99622	0.84236	-0.2475
	TAG547-FA226	0.55423	0.99622	0.858	-0.22096
	NICOTINAMIDE_pos_1	0.55504	0.99622	1.0275	0.039129
	Dihomo--linolenoyl PAF C-16	0.55695	0.99622	0.95345	-0.068772
	TAG501-FA140	0.55768	0.99622	0.8375	-0.25583
	TAG568-FA225	0.55827	0.99622	0.96006	-0.058809
	PE181/226	0.55935	0.99622	0.93986	-0.089489
	PC180/225	0.56021	0.99622	1.0267	0.037965
	TAG523-FA200	0.5608	0.99622	0.86018	-0.21729
	TAG525-FA182	0.56129	0.99622	0.85898	-0.21931
	TAG503-FA203	0.56154	0.99622	0.84539	-0.24231
	PC405_3	0.56284	0.99622	0.94901	-0.075501
	LCER160	0.56308	0.99622	1.0356	0.050435
	TAG546-FA205	0.56386	0.99622	1.0065	0.0093092
	PHENYLALANINE_pos_1	0.56477	0.99622	1.031	0.044084
	TAG546-FA161	0.56578	0.99622	0.84332	-0.24585
	PC160/201	0.56623	0.99622	0.96836	-0.046384
	PC405_1	0.56629	0.99622	1.0263	0.037426
	LPC141	0.56635	0.99622	1.0205	0.029296
	dTTP_neg_1	0.56798	0.99622	0.93349	-0.099296
	181 Lyso PC	0.57038	0.99622	0.97482	-0.036793
	PEO-180/226	0.57041	0.99622	1.0287	0.040791
	150 Lyso PC	0.5719	0.99622	0.96751	-0.047653
	CER140	0.57362	0.99622	1.0421	0.05949
	TAG523-FA203	0.57366	0.99622	0.83093	-0.2672
	TAG523-FA160	0.57467	0.99622	0.89488	-0.16023
	PC181/224	0.57514	0.99622	0.95032	-0.073513
	PEP-180/181	0.5764	0.99622	0.96087	-0.057589
	TAG484-FA183	0.57979	0.99622	1.2129	0.27848
	TAG540-FA160	0.5804	0.99622	0.86615	-0.20731
	PC160/141	0.58198	0.99622	1.051	0.071763
	TAG544-FA183	0.5823	0.99622	0.96506	-0.051311
	PHOSPHOENOLPYRUVATE_pos_2	0.58241	0.99622	0.95619	-0.064628
	PC170/225	0.58298	0.99622	0.95193	-0.071068
	TAG483-FA160	0.58499	0.99622	0.84055	-0.2506
	5-HYDROXYTRYPTOPHAN_pos_1	0.58547	0.99622	1.036	0.05097
	PEO-160/203	0.58647	0.99622	0.95321	-0.069127
	PI180/202_2	0.58709	0.99622	0.95301	-0.069432
	PE181/183	0.58743	0.99622	0.9736	-0.038601
	PEP-180/225	0.59067	0.99622	0.95746	-0.062711
	PE180/183	0.59097	0.99622	0.93766	-0.092865
	PI180/183_2	0.59236	0.99622	0.92141	-0.11808
	BIOTIN_neg_2	0.59624	0.99622	1.0233	0.033266
	TAG502-FA182	0.59662	0.99622	0.85402	-0.22766
	TAG569-FA205	0.59784	0.99622	1.1309	0.17753
	FFA141	0.59919	0.99622	1.0846	0.11711
	TAG484-FA141	0.59976	0.99622	0.84474	-0.24342
	PYRUVIC ACID_neg_1	0.60329	0.99622	0.9432	-0.084369
	O-ACETYLSERINE_neg_2	0.60337	0.99622	1.0612	0.085689
	URIDINE DIPHOSPHATE GLUCOSE_neg_2	0.60377	0.99622	0.99324	-0.0097895
	PEP-181/160	0.60555	0.99622	0.95581	-0.065208
	1-Stearoyl-sn-glycero-3-phospho-1'-myo-inositol	0.60578	0.99622	0.92692	-0.10948
	TAG565-FA203	0.60716	0.99622	0.89048	-0.16734
	LCER240	0.60782	0.99622	1.0378	0.053563
	TAG545-FA182	0.60877	0.99622	0.93158	-0.10225
	DAG140/161	0.61006	0.99622	0.93052	-0.10389
	TAG564-FA180	0.6102	0.99622	0.87367	-0.19484
	PE180/201	0.61049	0.99622	0.97821	-0.031784
	GLUTATHIONE REDUCED_pos_1	0.61283	0.99622	1.0612	0.085739
	ACETYLPHOSPHATE_pos_1	0.61307	0.99622	1.0434	0.061315
	TAG502-FA181	0.61315	0.99622	0.83781	-0.25531
	TAG524-FA180	0.61331	0.99622	0.84787	-0.23808
	PC180/204	0.614	0.99622	0.99415	-0.008463
	FFA130	0.61501	0.99622	1.0027	0.0038487
	PEP-160/181	0.61541	0.99622	0.96765	-0.047439
	PEP-181/183	0.61585	0.99622	0.87855	-0.18681
	PI160/180_2	0.61732	0.99622	1.0207	0.029599
	TAG568-FA161	0.61791	0.99622	0.97209	-0.040844
	TAG504-FA161	0.61874	0.99622	0.77461	-0.36846
	PS160/180_2	0.61888	0.99622	0.9789	-0.030772
	TAG544-FA181	0.62053	0.99622	0.9153	-0.12769
	Arachidonoyl PAF C-16	0.62053	0.99622	1.0358	0.050797
	Androstane-3,17-diol, 2,16-di-1-piperidinyl-, 3-acetate, 2,3,5,16,17-	0.62146	0.99622	1.0148	0.021197
	SERINE_pos_2	0.624	0.99622	1.073	0.10163
	PE182/183	0.62428	0.99622	1.1832	0.24272
	PC170/205	0.62436	0.99622	1.0961	0.1324
	PC140/181	0.62517	0.99622	0.95731	-0.062936
	SMd181/205	0.62747	0.99622	1.0325	0.046162
	TAG546-FA182	0.62758	0.99622	1.0354	0.050231
	PEO-180/205	0.62853	0.99622	1.0154	0.022082
	MAG204	0.62867	0.99622	1.038	0.053826
	TAG503-FA161	0.63088	0.99622	0.80049	-0.32104
	TAG482-FA180	0.63166	0.99622	1.5493	0.63165
	PEP-180/203	0.63448	0.99622	0.95631	-0.064453
	TAG501-FA180	0.63622	0.99622	0.82604	-0.27572
	PI180/182	0.63657	0.99622	0.97101	-0.042436
	TAG502-FA160	0.63704	0.99622	0.86087	-0.21614
	DAG160/160	0.63716	0.99622	0.89526	-0.15962
	PC181/225	0.63737	0.99622	0.9508	-0.072782
	PC140/224	0.63779	0.99622	1.0722	0.1006
	TAG540-FA180	0.63883	0.99622	1.06	0.08403
	LPC241	0.63895	0.99622	1.0153	0.021975
	TAG481-FA180	0.63919	0.99622	1.1251	0.17006
	PC160/180	0.64003	0.99622	1.0095	0.01368
	INDOLE-3-CARBOXYLIC ACID_neg_1	0.6401	0.99622	0.96948	-0.044721
	TAG523-FA182	0.6402	0.99622	0.90337	-0.1466
	TAG542-FA180	0.64039	0.99622	0.88585	-0.17486
	TAG505-FA181	0.64097	0.99622	0.94021	-0.088938
	PE160/181	0.64113	0.99622	0.97514	-0.036322
	PEP-160/204	0.64117	0.99622	1.0254	0.036153
	TAG523-FA181	0.64239	0.99622	0.89839	-0.15458
	SMd181/201	0.6425	0.99622	0.9816	-0.026789
	PE140/181	0.64455	0.99622	0.96493	-0.051499
	LCER140	0.64914	0.99622	0.98916	-0.015717
	TAG521-FA180	0.6521	0.99622	0.85687	-0.22286
	FFA221	0.65304	0.99622	0.98911	-0.015803
	FFA222	0.65325	0.99622	1.0462	0.065095
	L-CARNITINE_pos_1	0.65425	0.99622	0.98072	-0.02808
	INDOLE_neg_2	0.65482	0.99622	0.97017	-0.043695
	ANTHRANILIC ACID_pos_4	0.65536	0.99622	1.0812	0.11259
	9S-HOTrE	0.6561	0.99622	1.0028	0.0040981
	PC160/225	0.65664	0.99622	1.0057	0.0082321
	TAG545-FA205	0.6583	0.99622	0.96186	-0.056101
	TAG524-FA160	0.65915	0.99622	0.90916	-0.13739
	GLUCURONATE_neg_3	0.66002	0.99622	1.0185	0.026478
	PEO-180/160	0.66092	0.99622	0.98027	-0.028751
	TAG522-FA160	0.66279	0.99622	0.89729	-0.15636
	SMd181/140	0.66863	0.99622	0.97992	-0.029267
	TAG504-FA203	0.66877	0.99622	0.88918	-0.16946
	HCER181	0.66921	0.99622	0.95536	-0.065883
	PI160/203_2	0.66943	0.99622	0.96656	-0.049069
	TAG503-FA160	0.67015	0.99622	0.8285	-0.27142
	PEP-160/202	0.67025	0.99622	0.95324	-0.069084
	C18Plasm-226 PE	0.67385	0.99622	1.018	0.025801
	TAG522-FA181	0.67456	0.99622	0.91592	-0.12671
	TAG548-FA205	0.67499	0.99622	1.0218	0.031106
	SMd181/220	0.67528	0.99622	1.0087	0.012466
	PEP-160/183	0.67652	0.99622	0.90818	-0.13895
	TAG565-FA225	0.67754	0.99622	0.91989	-0.12047
	LPC160	0.67782	0.99622	0.98499	-0.021821
	TAG482-FA182	0.6781	0.99622	0.88585	-0.17486
	TAG500-FA140	0.67884	0.99622	0.86791	-0.20438
	ALPHA-D-GLUCOSE_neg_3	0.67985	0.99622	0.95557	-0.065572
	METHYLMALONATE_neg_1	0.67996	0.99622	0.98568	-0.020803
	PC181/181	0.68074	0.99622	0.96495	-0.051469
	TAG566-FA183	0.68162	0.99622	0.99484	-0.0074646
	LPC200	0.6819	0.99622	1.0147	0.021044
	FFA220	0.68193	0.99622	1.0631	0.088319
	Eicosa-5Z,8Z,11Z,14Z-tetraenyl-1-pyrrole-2,5-dione	0.68294	0.99622	0.99239	-0.011019
	LPC220	0.68456	0.99622	1.0277	0.039377
	PI180/205	0.68633	0.99622	1.0405	0.057318
	TAG567-FA225	0.68659	0.99622	0.93861	-0.091404
	LPE220	0.68762	0.99622	1.0134	0.019151
	MAG161	0.68797	0.99622	1.0262	0.037303
	TAG542-FA181	0.68834	0.99622	0.88798	-0.1714
	TAG562-FA160	0.69065	0.99622	1.0155	0.022234
	FFA160	0.6917	0.99622	1.0212	0.030201
	Propanoic acid, 3,3'-sulfinyldi-, 1,1'-didodecyl ester	0.69329	0.99622	0.9376	-0.092957
	PI180/224	0.69387	0.99622	1.0085	0.012237
	TAG566-FA182	0.69622	0.99622	0.88084	-0.18305
	PI140/180	0.69637	0.99622	0.98095	-0.027752
	PC182/205	0.70156	0.99622	1.0808	0.11211
	PALMITIC ACID_pos_1	0.70175	0.99622	1.0112	0.016028
	PE180/180	0.70187	0.99622	1.0169	0.024158
	LPC170	0.70191	0.99622	0.96657	-0.049058
	PEP-180/204	0.70329	0.99622	1.0209	0.02985
	CYSTEINE_neg_5	0.70361	0.99622	0.9873	-0.018439
	GLYOXYLIC ACID_neg_1	0.70371	0.99622	1.0239	0.034104
	TAG521-FA160	0.70433	0.99622	0.87028	-0.20045
	.1-O-9Z-Octadecenoyl-2-O-acetyl-sn-glycerol	0.70785	0.99622	0.99184	-0.011819
	1-Palmitoyl-2-eicosapentaenoyl-sn-glycero-3-phosphocholine	0.70808	0.99622	1.0123	0.017693
	PC140/161	0.70875	0.99622	0.93338	-0.099461
	PI161/181_2	0.70944	0.99622	0.95929	-0.05996
	TAG547-FA182	0.71041	0.99622	1.4573	0.54333
	INDOLEACRYLIC ACID_neg_2	0.71181	0.99622	0.93207	-0.10149
	MAG225	0.71347	0.99622	1.0271	0.038579
	TAG501-FA181	0.71378	0.99622	0.8438	-0.24503
	URIDINE 5-DIPHOSPHATE_neg_2	0.71393	0.99622	0.96526	-0.051016
	TAG524-FA183	0.71396	0.99622	0.90478	-0.14436
	1-Arachidonoyl-sn-glycero-3-phospho-1'-myo-inositol	0.71526	0.99622	0.9513	-0.072021
	PEO-160/183	0.71646	0.99622	0.90633	-0.1419
	PI160/203	0.71804	0.99622	0.96516	-0.051156
	PC181/204	0.71915	0.99622	0.94332	-0.084174
	UREIDOPROPIONIC ACID_pos_2	0.71941	0.99622	1.0641	0.089657
	TAG543-FA181	0.71941	0.99622	0.91039	-0.13544
	MALIC ACID_neg_5	0.71999	0.99622	1.014	0.020036
	SPERMINE_pos_2	0.7209	0.99622	1.563	0.6443
	TAG483-FA161	0.7218	0.99622	0.80479	-0.31331
	DAG160/204	0.7218	0.99622	0.85795	-0.22103
	LPC201	0.72285	0.99622	1.008	0.011512
	SPERMIDINE_pos_2	0.72308	0.99622	1.0714	0.099441
	170 Lyso PC	0.72548	0.99622	1.0107	0.015364
	N-ACETYLGLUTAMINE_pos_2	0.72561	0.99622	1.0264	0.037633
	TAG541-FA181	0.72633	0.99622	0.88684	-0.17325
	PC160/203	0.72831	0.99622	0.95129	-0.07205
	TAG505-FA160	0.73062	0.99622	1.0103	0.014804
	GUANINE_pos_3	0.73066	0.99622	1.1249	0.16979
	TAG545-FA160	0.73083	0.99622	0.89534	-0.15949
	TAG482-FA181	0.73215	0.99622	0.98944	-0.01531
	PC182/225	0.73295	0.99622	0.96244	-0.055234
	LPC221	0.73336	0.99622	0.98486	-0.022011
	PC140/140	0.73499	0.99622	0.99605	-0.0057132
	Lyso-PAF C-16	0.73589	0.99622	0.96246	-0.055209
	TAG545-FA183	0.73882	0.99622	1.0136	0.01953
	160-181 PE	0.73911	0.99622	0.99812	-0.0027124
	C18Plasm-181 PC	0.73915	0.99622	0.97102	-0.04242
	PS180/181	0.74083	0.99622	0.97741	-0.03297
	FFA150	0.7412	0.99622	1.0053	0.0075813
	PEP-180/224	0.74219	0.99622	1.0209	0.029852
	ARGININOSUCCINIC ACID_neg_2	0.74226	0.99622	0.96515	-0.051174
	TAG482-FA141	0.74249	0.99622	0.85684	-0.22291
	PEP-160/225	0.74399	0.99622	0.95821	-0.061593
	CITRIC ACID_neg_1	0.74419	0.99622	0.99904	-0.0013816
	FFA182	0.74487	0.99622	1.017	0.024249
	PE180/181	0.74544	0.99622	0.97274	-0.039874
	7Z,10Z,13Z,16Z-Docosatetraenoic acid	0.74558	0.99622	1.0088	0.012637
	TAG482-FA160	0.74581	0.99622	0.85588	-0.22452
	PC181/205	0.74603	0.99622	1.0101	0.014548
	181 SM d181/1819Z	0.74708	0.99622	1.0228	0.032516
	9S,11R,15S-Trihydroxy-13E-prostaenoic acid	0.74779	0.99622	0.9302	-0.10439
	DAG161/161	0.74818	0.99622	0.81628	-0.29286
	TAG521-FA181	0.74834	0.99622	0.88446	-0.17713
	LPE202	0.74952	0.99622	0.95331	-0.068979
	TAG561-FA160	0.75051	0.99622	1.1021	0.1402
	3-HYDROXYBUTYRYL-CoA_-2_neg_4	0.7506	0.99622	1.0344	0.048848
	PC160/181	0.75113	0.99622	0.99602	-0.0057517
	TAG483-FA140	0.75242	0.99622	0.83707	-0.25658
	PC160/204	0.75255	0.99622	0.98484	-0.022045
	SMd181/204	0.75727	0.99622	1.0039	0.0056474
	HCER260	0.75727	0.99622	1.0125	0.017938
	PI140/181_2	0.7573	0.99622	1.0818	0.1134
	PC386_1	0.75813	0.99622	1.008	0.011496
	OXOGLUTARATE_neg_2	0.75969	0.99622	0.93693	-0.09399
	PC160/182	0.76071	0.99622	1.0013	0.0018991
	TAG504-FA204	0.76076	0.99622	0.91312	-0.13113
	TAG564-FA203	0.76284	0.99622	0.92731	-0.10888
	TAG566-FA160	0.76407	0.99622	0.90719	-0.14052
	TAG501-FA160	0.76465	0.99622	0.86846	-0.20347
	TAG524-FA182	0.76527	0.99622	0.90425	-0.1452
	HOMOSERINE_neg_2	0.76558	0.99622	1.0046	0.0066783
	TAG482-FA140	0.76596	0.99622	0.86853	-0.20336
	PS161/181_2	0.76645	0.99622	1.0022	0.0032021
	TAG505-FA204	0.76652	0.99622	1.0218	0.031152
	TAG502-FA161	0.76725	0.99622	0.83412	-0.26167
	PC383_1	0.76756	0.99622	0.96775	-0.047295
	PE181/205	0.7697	0.99622	0.93481	-0.097248
	PEP-180/202	0.77171	0.99622	0.9708	-0.042755
	LPE201	0.77185	0.99622	0.96495	-0.051471
	FFA180	0.77383	0.99622	0.99984	-0.00023322
	PC180/203	0.77478	0.99622	0.9687	-0.045871
	TAG484-FA161	0.77505	0.99622	0.85256	-0.23012
	DAG160/180	0.77631	0.99622	0.99019	-0.014228
	SMd181/226	0.77694	0.99622	1.0131	0.018791
	HCER261	0.77705	0.99622	1.0118	0.016864
	PI180/202	0.77855	0.99622	0.97158	-0.041603
	PI180/181	0.77878	0.99622	0.99981	-0.00026907
	TAG567-FA224	0.77883	0.99622	0.89707	-0.15671
	161 .DELTA.9-Cis PC	0.78099	0.99622	0.96754	-0.0476
	PC180/161	0.78107	0.99622	1.0046	0.0066664
	LPE160	0.78195	0.99622	0.9434	-0.084064
	Tetrahydrodeoxycortisol	0.78245	0.99622	0.99478	-0.0075458
	Ro 40-6055	0.78441	0.99622	1.0777	0.10797
	PEP-180/160	0.78464	0.99622	0.97046	-0.043253
	ISOVALERIC ACID_neg_1	0.78482	0.99622	1.004	0.005819
	TAG481-FA141	0.78634	0.99622	0.88746	-0.17225
	XANTHURENIC ACID_pos_2	0.78725	0.99622	0.99206	-0.011505
	HYDROXYISOCAPROIC ACID_neg_2	0.79002	0.99622	0.95407	-0.067834
	Lyso-PC160	0.79028	0.99622	1.0208	0.029735
	PC180/202	0.79034	0.99622	0.99768	-0.0033511
	XANTHOSINE_pos_1	0.79069	0.99622	1.1512	0.20309
	DAG160/161	0.79092	0.99622	0.79379	-0.33317
	KYNURENINE_pos_2	0.79211	0.99622	0.981	-0.027681
	D-SEDOHEPTULOSE 7-PHOSPHATE_neg_1	0.79276	0.99622	0.9704	-0.043343
	LPE181	0.79335	0.99622	0.99991	-0.00012751
	ALLANTOIN_neg_2	0.79369	0.99622	0.9056	-0.14305
	TAG481-FA160	0.79516	0.99622	0.85196	-0.23114
	TAG564-FA204	0.79586	0.99622	0.96562	-0.050472
	DAG160/205	0.79909	0.99622	0.96924	-0.045069
	5-Cholestan-3-ol	0.80046	0.99622	0.98506	-0.021709
	PI160/180	0.80094	0.99622	0.99464	-0.0077598
	TAG481-FA140	0.80168	0.99622	0.86897	-0.20263
	PC200/141	0.80205	0.99622	0.97168	-0.041446
	PEP-160/160	0.80241	0.99622	1.0082	0.011801
	PC180/181	0.80336	0.99622	1.007	0.01009
	SMd181/183	0.8036	0.99622	0.96506	-0.05131
	TAG501-FA161	0.80544	0.99622	0.82881	-0.27088
	DAG160/182	0.80604	0.99622	0.86848	-0.20344
	PEO-160/226	0.80789	0.99622	0.99978	-0.00032169
	5,8,11,14-Eicosatetraenamide, N-3-hydroxyphenyl-, 5Z,8Z,11Z,14Z-	0.80842	0.99622	0.99514	-0.0070243
	PC180/201	0.80968	0.99622	1.0352	0.049879
	TAG483-FA182	0.81093	0.99622	1.0482	0.067942
	LPC182	0.81102	0.99622	1.0014	0.0020203
	PEP-160/224	0.81278	0.99622	1.0167	0.023873
	METHIONINE SULFOXIDE_pos_1	0.81563	0.99622	1.0092	0.013276
	PEP-160/182	0.81673	0.99622	0.96576	-0.050265
	SPERMIDINE_pos_4	0.81697	0.99622	1.0943	0.13
	LPI160	0.8178	0.99622	0.9287	-0.10671
	PANTOTHENATE_pos_1	0.81987	0.99622	0.93969	-0.089739
	LPI203	0.82058	0.99622	0.95339	-0.068859
	TAG481-FA181	0.82301	0.99622	0.86957	-0.20163
	TETRADECANEDIOIC ACID_neg_2	0.82325	0.99622	0.97266	-0.039988
	FLAVONE_pos_3	0.82391	0.99622	1.0201	0.02872
	PS161/180	0.82431	0.99622	0.97394	-0.038098
	LPA182	0.82665	0.99622	0.9567	-0.063861
	TAG546-FA204	0.8269	0.99622	0.9396	-0.089874
	PC180/183	0.82767	0.99622	1.0008	0.0011498
	LPC240	0.82795	0.99622	1.0023	0.0032773
	PI140/181	0.8282	0.99622	1.0815	0.11309
	PC160/224	0.82875	0.99622	0.98194	-0.026297
	1-METHYLNICOTINAMIDE_pos_1	0.83149	0.99622	1.0712	0.099208
	DAG161/182	0.83248	0.99622	0.82123	-0.28414
	TAG523-FA183	0.83299	0.99622	0.94265	-0.085214
	4-AMINOBENZOIC ACID_pos_1	0.83315	0.99622	1.0552	0.077513
	1,2-Dioleoylphosphatidylethanolamine	0.83402	0.99622	0.97065	-0.042974
	GTP_neg_1	0.83451	0.99622	0.97485	-0.036752
	PI180/182_2	0.83468	0.99622	0.98178	-0.026532
	PI161/180	0.83946	0.99622	0.92023	-0.11993
	SMd181/120	0.83982	0.99622	0.99061	-0.013607
	TAG520-FA200	0.83984	0.99622	0.84438	-0.24403
	BUTYRYL-COA_neg_2	0.84203	0.99622	0.95883	-0.060659
	TAG545-FA224	0.84332	0.99622	0.84561	-0.24194
	SMd181/141	0.84478	0.99622	0.98341	-0.024142
	OROTATE_neg_1	0.84494	0.99622	0.99945	-0.00078708
	TAG525-FA183	0.84503	0.99622	0.96468	-0.051873
	GUANOSINE_pos_1	0.84537	0.99622	1.144	0.19411
	181-160 PC	0.8458	0.99622	0.99869	-0.0018881
	PC160/183	0.84592	0.99622	0.95533	-0.065922
	180-182 PE	0.84971	0.99622	1.0047	0.0067431
	TAG565-FA224	0.84984	0.99622	0.86698	-0.20593
	Linoleic alcohol	0.852	0.99622	1.0043	0.0062231
	METHYL PHENYLACETATE_neg_3	0.85387	0.99622	0.99123	-0.012706
	TAG566-FA204	0.85483	0.99622	0.98812	-0.017235
	PI181/183	0.85492	0.99622	1.048	0.067608
	PI160/181_2	0.85525	0.99622	0.98852	-0.016658
	PI160/181	0.85594	0.99622	0.98796	-0.017473
	SMd181/181	0.856	0.99622	1.0006	0.00088375
	PE180/226	0.85623	0.99622	0.97489	-0.036685
	PEP-160/203	0.85661	0.99622	0.96293	-0.054499
	LPC203	0.8579	0.99622	0.98958	-0.015113
	PI161/180_2	0.85862	0.99622	0.94409	-0.083005
	180 Lyso PE	0.85863	0.99622	0.98248	-0.025502
	LPE203	0.85929	0.99622	0.99327	-0.009749
	PC160/140	0.85948	0.99622	1.0221	0.03147
	L-ORNITHINE_neg_4	0.85964	0.99622	0.96892	-0.045547
	TAG526-FA205	0.86174	0.99622	0.9425	-0.085428
	PEP-180/183	0.86178	0.99622	0.93349	-0.099294
	TAG565-FA204	0.86294	0.99622	0.97879	-0.03093
	SMd181/203	0.86324	0.99622	1.0152	0.021765
	PI160/161	0.86433	0.99622	0.90189	-0.14898
	TAG505-FA183	0.86684	0.99622	0.95538	-0.065849
	DAG140/182	0.86852	0.99622	0.86164	-0.21484
	180-204 PE	0.86869	0.99622	0.99544	-0.0065867
	PEO-180/204	0.86875	0.99622	0.99663	-0.0048658
	180 Lyso PC	0.87031	0.99622	1.0056	0.0080487
	GLYCERATE_neg_1	0.87244	0.99622	1.0344	0.048829
	TAG567-FA161	0.87257	0.99622	0.88083	-0.18306
	TAG482-FA161	0.87314	0.99622	0.81579	-0.29372
	SMd181/182	0.87335	0.99622	0.9587	-0.060849
	1-Monostearoylglycerol	0.87388	0.99622	1.0034	0.0048477
	LPE180	0.87399	0.99622	0.94837	-0.076481
	TAG484-FA140	0.87431	0.99622	0.93599	-0.095436
	.N-2-Hydroxy-1-hydroxymethylethyl-5Z,8Z,11Z,14Z-eicosatetraenamide	0.87432	0.99622	1.0034	0.0048362
	CREATINE_pos_1	0.8746	0.99622	1.0477	0.067171
	C18Plasm-204 PC	0.87496	0.99622	1.0039	0.0056678
	PI180/224_2	0.87939	0.99622	1.0014	0.0020392
	SMd181/221	0.88019	0.99622	0.99393	-0.0087792
	9-Octadecen-1-ol, Z-	0.88084	0.99622	1.0026	0.0038067
	TAG480-FA140	0.88258	0.99622	0.87345	-0.1952
	LPE182	0.88521	0.99622	1.0084	0.012014
	LPC140	0.88552	0.99622	0.95481	-0.066719
	160-226 PE	0.88558	0.99622	0.9714	-0.04186
	PYROGLUTAMIC ACID_neg_2	0.88559	0.99622	1.0176	0.025216
	PE140/204	0.88576	0.99622	1.0523	0.073548
	HCER201	0.88649	0.99622	0.99286	-0.01034
	TAG565-FA160	0.88658	0.99622	0.87303	-0.19589
	PC181/183	0.88663	0.99622	0.96353	-0.053595
	PE160/205	0.88764	0.99622	0.9043	-0.14513
	SM261	0.88796	0.99622	1.0134	0.019251
	PEP-181/224	0.8893	0.99622	0.99728	-0.0039226
	PC182/183	0.89159	0.99622	0.9673	-0.047959
	TAG500-FA160	0.89313	0.99622	0.86016	-0.21733
	LPC181	0.89328	0.99622	0.97925	-0.030256
	PUTRESCINE_pos_1	0.89359	0.99622	1.0106	0.01516
	PHENYLLACTIC ACID_neg_3	0.89388	0.99622	0.70122	-0.51206
	PI180/203	0.89421	0.99622	0.99655	-0.0049812
	TAG526-FA161	0.89459	0.99622	0.94449	-0.082393
	FFA181	0.89481	0.99622	1.0139	0.01994
	PI180/183	0.89505	0.99622	0.92765	-0.10835
	MALEIC ACID_neg_2	0.89562	0.99622	0.99662	-0.0048893
	TAG480-FA160	0.89789	0.99622	0.88177	-0.18153
	PI161/161	0.8982	0.99622	0.89949	-0.15283
	TAG525-FA160	0.89958	0.99622	1.02	0.028617
	TAG547-FA183	0.9002	0.99622	1.4407	0.52673
	TAG526-FA183	0.90145	0.99622	0.96207	-0.055787
	SUCCINATE_neg_1	0.90201	0.99622	1.018	0.025715
	15S-HETE-biotin	0.90214	0.99622	1.0109	0.015667
	PS160/181_2	0.90252	0.99622	1.0222	0.031662
	SMd181/200	0.90299	0.99622	0.99694	-0.0044284
	PEP-182/204	0.90313	0.99622	0.9831	-0.024586
	dTDP_-HPO3_neg_4	0.90368	0.99622	1.0123	0.017665
	PI180/203_2	0.90452	0.99622	0.98584	-0.020579
	TAG505-FA205	0.90485	0.99622	0.93813	-0.092137
	SMd181/222	0.90508	0.99622	0.99521	-0.0069305
	TAG481-FA161	0.90595	0.99622	0.82967	-0.26938
	PE180/205	0.90614	0.99622	0.938	-0.092346
	TAG504-FA160	0.90618	0.99622	0.90914	-0.13743
	TAG525-FA204	0.90619	0.99622	0.90315	-0.14696
	TAG545-FA204	0.90695	0.99622	0.93979	-0.089591
	PI180/180	0.90712	0.99622	0.97868	-0.03109
	PI160/182	0.90812	0.99622	0.9902	-0.014214
	TAG503-FA183	0.90861	0.99622	0.89893	-0.15372
	TAG566-FA224	0.90955	0.99622	0.89926	-0.15319
	HCER180	0.90996	0.99622	1.0042	0.0060944
	C18 Ceramide d181/180	0.91223	0.99622	1.0075	0.010781
	PC180/120	0.9135	0.99622	0.92129	-0.11828
	PEO-160/204	0.91606	0.99622	0.99563	-0.0063185
	PE160/160	0.91618	0.99622	1.0352	0.049929
	TAG566-FA180	0.9173	0.99622	0.96824	-0.046557
	PC140/204	0.9187	0.99622	0.96218	-0.055625
	TAG520-FA160	0.91912	0.99622	0.89272	-0.16373
	PI180/205_2	0.92037	0.99622	1.0068	0.0098367
	PC160/161	0.92079	0.99622	0.9365	-0.094654
	TAG566-FA181	0.92153	0.99622	0.90699	-0.14084
	TAG546-FA181	0.92207	0.99622	1.1555	0.20853
	TAG520-FA180	0.92433	0.99622	0.92105	-0.11864
	PC180/224	0.92528	0.99622	0.99191	-0.011714
	CAY10580	0.9258	0.99622	0.99824	-0.0025484
	PS180/181_2	0.92855	0.99622	1.0354	0.050232
	PI160/182_2	0.92994	0.99622	1.0029	0.0041059
	N-ACETYLGLUTAMATE_neg_1	0.93084	0.99622	0.97782	-0.032364
	Benzenethiol, 4-chloro-3-trifluoromethyl-	0.93094	0.99622	1.0009	0.0012328
	TAG567-FA183	0.93186	0.99622	0.95195	-0.071049
	METHYLTHIOADENOSINE_pos_1	0.93461	0.99622	1.0106	0.015194
	OXALACETIC ACID_neg_1	0.93478	0.99622	0.97695	-0.033648
	METHYLSUCCINIC ACID_neg_2	0.93508	0.99622	0.9751	-0.036378
	DIHYDROXYACETONE PHOSPHATE_neg_2	0.93613	0.99622	1.0032	0.0046315
	PEP-160/180	0.93631	0.99622	1.011	0.015749
	PC180/140	0.94008	0.99622	1.0098	0.014131
	HCER140	0.94153	0.99622	1.0251	0.035815
	TAG500-FA180	0.94172	0.99622	0.9009	-0.15057
	CYSTATHIONINE_pos_1	0.94198	0.99622	1.0094	0.01351
	TAG564-FA224	0.94298	0.99622	0.88181	-0.18146
	LPE161	0.94358	0.99622	1.0234	0.033375
	2-Thio PAF	0.94634	0.99622	0.99925	-0.0010764
	FFA170	0.94637	0.99622	1.0075	0.010801
	SMd181/161	0.94732	0.99622	0.99486	-0.0074282
	PI181/181	0.94744	0.99622	0.96072	-0.057812
	PC150/226	0.94798	0.99622	1.0001	0.00011002
	TAG565-FA180	0.9486	0.99622	0.94112	-0.087545
	TAG504-FA183	0.94901	0.99622	0.88923	-0.16937
	LPI180	0.94934	0.99622	0.95592	-0.065044
	N-GLYCYL-L-PROLINE_pos_1	0.94943	0.99622	1.0521	0.073239
	THYMIDINE_pos_1	0.95	0.99622	1.0155	0.022209
	PI180/181_2	0.95003	0.99622	0.98809	-0.017281
	LPI181	0.95113	0.99622	0.9365	-0.094651
	GLYCINE_pos_2	0.95177	0.99622	0.99282	-0.010394
	SM260	0.95185	0.99622	1.0244	0.034843
	9-HpOTrE	0.9525	0.99622	1.0295	0.04199
	SMd181/202	0.95271	0.99622	0.98884	-0.016185
	SMd181/160	0.95312	0.99622	0.99737	-0.0038041
	TAG544-FA204	0.9532	0.99622	0.93831	-0.091863
	Pentadecanoic acid, 2,6,10,14-tetramethyl-	0.95392	0.99622	0.99411	-0.0085237
	TAG483-FA183	0.95779	0.99622	0.95721	-0.063086
	TAG480-FA180	0.95783	0.99622	0.9143	-0.12927
	2-HYDROXY-3-METHYLBUTYRIC ACID_neg_1	0.95827	0.99622	1.0066	0.0094979
	Lacto-N-tetraose or 11,15S-Dihydroxy-9-oxoprosta-5Z,13E-dien-1-oyl-N'-biotinoyl-1,5-diaminopentane	0.96034	0.99622	1.0021	0.0030231
	LPC202	0.96124	0.99622	0.99699	-0.0043467
	TAG568-FA204	0.96141	0.99622	1.0174	0.024852
	UREIDOPROPIONIC ACID_neg_1	0.96166	0.99622	0.98557	-0.020969
	SMd181/180	0.96168	0.99622	1.0015	0.0021737
	TAG547-FA161	0.96401	0.99697	0.87511	-0.19247
	DAG161/181	0.96567	0.99697	0.84657	-0.2403
	LPI182	0.96685	0.99697	0.97139	-0.041885
	TAG505-FA161	0.96931	0.99697	0.89127	-0.16607
	PC180/182	0.96941	0.99697	0.9927	-0.010568
	DAG180/182	0.97122	0.99697	0.96709	-0.048277
	TAG546-FA183	0.97211	0.99697	1.1571	0.21053
	LPA181	0.97331	0.99697	0.93656	-0.094559
	PEP-181/204	0.97411	0.99697	0.99038	-0.013946
	TAG567-FA204	0.97417	0.99697	0.99514	-0.0070234
	TRYPTOPHAN_pos_1	0.97428	0.99697	1.0044	0.0062763
	LPC161	0.97559	0.99719	0.95857	-0.061049
	HYPOXANTHINE_pos_1	0.97932	0.99902	1.0579	0.081228
	DAG181/182	0.97954	0.99902	0.91616	-0.12632
	SMd181/184	0.98243	0.99918	0.99791	-0.0030214
	DAG181/203	0.98259	0.99918	0.88522	-0.17588
	TAURINE_neg_1	0.98316	0.99918	1.0293	0.041683
	TAG505-FA140	0.98437	0.99918	1.0163	0.023395
	SMd181/223	0.98773	0.99918	1.02	0.028564
	PI160/161_2	0.98875	0.99918	0.8977	-0.1557
	TAG545-FA180	0.98896	0.99918	1.1509	0.20272
	PC170/226	0.98983	0.99918	1.0095	0.013576
	INDOLEACRYLIC ACID_pos_1	0.99002	0.99918	1.0096	0.013771
	C18Plasm-204 PE	0.9935	0.99918	0.97809	-0.031964
	TAG567-FA182	0.99401	0.99918	0.92147	-0.11798
	TAG546-FA160	0.99517	0.99918	0.94096	-0.087797
	PE180/160	0.99572	0.99918	1.0034	0.0048762
	TAG541-FA180	0.99615	0.99918	0.92905	-0.10617
	LPA180	0.99734	0.99918	0.96814	-0.046716
	PI182/201	0.99773	0.99918	1.0264	0.037557
	DAG160/181	0.99836	0.99918	0.84264	-0.24702
	DAG181/181	0.99918	0.99918	0.92269	-0.11608
