# Supplementary material for: Serum metabolomics of treatment response in myasthenia gravis
Source: PLoS One. 2023 Oct 10;18(10):e0287654. doi: 10.1371/journal.pone.0287654 (PMC10564178; doi:10.1371/journal.pone.0287654)
Supplement: S4 Table — (XLSX) [file pone.0287654.s007.xlsx]

## Sheet: pathway_all_res
pathway	MM		QMG		ADL		R VS Non-responders
pathway	overlap_pathway_size	MMp-value	overlap_pathway_size	QMG P-value	overlap_pathway_size	p-value	overlap_pathway_size	p-value
Xenobiotics metabolism	-	-	-	-	-	-	5(8)	0.000336106
Tyrosine metabolism	6(17)	0.000840266	-	-	-	-	-	-
Prostaglandin formation from dihomo gama-linoleic acid	2(2)	0.00310898	-	-	-	-	-	-
Prostaglandin formation from arachidonate	3(6)	0.00319301	-	-	-	-	-	-
Urea cycle/amino group metabolism	3(9)	0.0114276	3(9)	0.00520965	-	-	-	-
Glycosphingolipid metabolism	-	-	3(10)	0.00621796	-	-	4(10)	0.00924292
Arginine and Proline Metabolism	-	-	-	-	3(4)	0.0069742	-	-
Aminosugars metabolism	-	-	-	-	3(4)	0.0069742	-	-
Androgen and estrogen biosynthesis and metabolism	-	-	1(2)	0.0101672	-	-	1(2)	0.00722628
Vitamin H (biotin) metabolism	-	-	1(2)	0.0101672	-	-	1(2)	0.00722628
Fatty Acid Metabolism	-	-	3(11)	0.00764642	1(3)	0.0454584	4(11)	0.0134442
Glutathione Metabolism	-	-	-	-	2(2)	0.0120158	-	-
Beta-Alanine metabolism	-	-	-	-	2(2)	0.0120158	-	-
Histidine metabolism	-	-	-	-	2(2)	0.0120158	-	-
Polyunsaturated fatty acid biosynthesis	-	-	1(2)	0.0346189	1(1)	0.0146206	-	-
Hyaluronan Metabolism	1(1)	0.0266364	1(1)	0.0161331	-	-	-	-
Carbon fixation	-	-	1(1)	0.0161331	-	-	-	-
Pentose and Glucuronate Interconversions	-	-	1(1)	0.0161331	-	-	-	-
Phytanic acid peroxisomal oxidation	1(1)	0.0266364	1(1)	0.0161331	-	-	1(1)	0.0394925
De novo fatty acid biosynthesis	-	-	-	-	-	-	5(17)	0.0167213
Aspartate and asparagine metabolism	-	-	2(9)	0.02546	4(9)	0.0231913	-	-
C21-steroid hormone biosynthesis and metabolism	-	-	1(7)	0.0370557	-	-	1(7)	0.0239476
Biopterin metabolism	1(1)	0.0240316	-	-	-	-	-	-
Propanoate metabolism	-	-	-	-	1(2)	0.0270565	-	-
Omega-3 fatty acid metabolism	-	-	-	-	1(2)	0.0270565	-	-
Butanoate metabolism	-	-	-	-	1(2)	0.0270565	-	-
Tryptophan metabolism	-	-	-	-	5(13)	0.0273927	-	-
Leukotriene metabolism	2(7)	0.03151	-	-	-	-	-	-
Fatty acid activation	-	-	-	-	-	-	4(15)	0.0322662
Glycosphingolipid biosynthesis - ganglioseries	-	-	1(2)	0.0346189	-	-	-	-
Chondroitin sulfate degradation	-	-	1(2)	0.0346189	-	-	-	-
Keratan sulfate degradation	-	-	1(2)	0.0346189	-	-	-	-
Heparan sulfate degradation	-	-	1(2)	0.0346189	-	-	-	-
Pentose phosphate pathway	-	-	1(2)	0.0346189	-	-	-	-
Lysine metabolism	-	-	1(2)	0.0346189	-	-	-	-
Putative anti-Inflammatory metabolites formation from EPA	1(2)	0.0439459	-	-	-	-	-	-
Arachidonic acid metabolism	2(9)	0.0462986	-	-	-	-	-	-
